# Supplementary material for: hsa_circ_0001955 Enhances In Vitro Proliferation, Migration, and Invasion of HCC Cells through miR-145-5p/NRAS Axis
Source: Mol Ther Nucleic Acids. 2020 Sep 16;22:445–55. doi: 10.1016/j.omtn.2020.09.007 (PMC7554323; doi:10.1016/j.omtn.2020.09.007)
Supplement: Document S1. Tables S1–S4 [file mmc1.xls]

## Sheet: Table S1
Table S1. Differential expression analysis for GSE78520.
ID	P.Value	t	B	Log2FC
ASCRP000476	0.020966	3.202	-3.163	4.10175
ASCRP003931	0.015019	3.48745	-2.819	3.8112
ASCRP004425	0.031238	2.874	-3.574	3.78128
ASCRP004099	1.17e-05	14.9271	3.375	3.72497
ASCRP002776	0.017556	3.35251	-2.98	3.72377
ASCRP001727	0.007431	4.1293	-2.094	3.51652
ASCRP003932	0.016639	3.39866	-2.925	3.49077
ASCRP002718	0.006401	4.27322	-1.941	3.40334
ASCRP003933	0.006957	4.19252	-2.026	3.3739
ASCRP002256	0.007021	4.18359	-2.036	3.14785
ASCRP004136	0.007397	4.13367	-2.089	3.11229
ASCRP000389	0.027494	2.97759	-3.443	3.10767
ASCRP001906	0.02566	3.03415	-3.372	3.10234
ASCRP001601	0.009722	3.87729	-2.37	2.96634
ASCRP001042	0.004987	4.52077	-1.686	2.80359
ASCRP005383	0.023699	3.09976	-3.29	2.69327
ASCRP001767	0.042571	2.62785	-3.891	2.68896
ASCRP002569	0.048443	2.52695	-4.023	2.68736
ASCRP001249	0.027664	2.97255	-3.449	2.68272
ASCRP000315	0.048251	2.53004	-4.019	2.67545
ASCRP000922	0.007895	4.07164	-2.156	2.67538
ASCRP001647	0.024365	3.07684	-3.318	2.66378
ASCRP000614	0.017282	3.36601	-2.964	2.61914
ASCRP004228	0.028972	2.93494	-3.497	2.58504
ASCRP002667	0.033209	2.8248	-3.637	2.56258
ASCRP002171	0.033886	2.80866	-3.658	2.50009
ASCRP003740	0.003801	4.80033	-1.41	2.47441
ASCRP001111	0.000575	7.10155	0.423	2.46211
ASCRP002428	0.041103	2.65544	-3.855	2.45985
ASCRP002062	0.005543	4.41484	-1.794	2.43665
ASCRP001052	0.015563	3.45651	-2.856	2.43556
ASCRP000535	0.000478	7.36695	0.593	2.43271
ASCRP000836	0.048102	2.53244	-4.015	2.42302
ASCRP005197	0.004142	4.7105	-1.498	2.4123
ASCRP000615	0.009704	3.879	-2.368	2.39514
ASCRP003853	0.019604	3.25862	-3.094	2.38487
ASCRP002059	0.028508	2.94808	-3.48	2.38049
ASCRP002736	0.022511	3.1425	-3.237	2.36646
ASCRP003574	0.003797	4.80119	-1.41	2.32983
ASCRP001949	0.005441	4.43337	-1.775	2.32086
ASCRP000071	0.025274	3.04659	-3.356	2.21848
ASCRP002123	0.039805	2.68071	-3.822	2.21262
ASCRP005363	0.006094	4.32116	-1.891	2.21218
ASCRP003361	0.001306	6.01764	-0.352	2.2016
ASCRP000083	0.048692	2.52297	-4.028	2.18939
ASCRP001541	0.000682	6.86559	0.266	2.15551
ASCRP003066	0.005861	4.35961	-1.851	2.14619
ASCRP001916	0.00327	4.95998	-1.259	2.10765
ASCRP000018	0.011751	3.70479	-2.565	2.08688
ASCRP002964	0.005756	4.37744	-1.832	2.08055
ASCRP000859	0.016889	3.38581	-2.94	2.04252
ASCRP002516	0.003578	4.86398	-1.35	2.04242
ASCRP000344	0.033186	2.82538	-3.636	2.03557
ASCRP005388	0.013129	3.60577	-2.68	2.03181
ASCRP003063	0.003774	4.80779	-1.403	2.02358
ASCRP002369	0.000503	7.29447	0.547	2.01994
ASCRP002534	0.001882	5.57838	-0.709	1.99736
ASCRP003713	0.004689	4.58315	-1.623	1.9935
ASCRP000759	0.046537	2.55819	-3.982	1.9851
ASCRP002357	0.001435	5.90162	-0.444	1.97653
ASCRP001547	0.000505	7.28804	0.543	1.9484
ASCRP005164	0.000101	9.95647	1.914	1.934
ASCRP004906	0.003528	4.87892	-1.335	1.92627
ASCRP004851	0.007262	4.15127	-2.07	1.91555
ASCRP003470	0.012273	3.6658	-2.61	1.91339
ASCRP000334	0.002117	5.44236	-0.825	1.91109
ASCRP005163	0.000516	7.25709	0.523	1.9015
ASCRP003982	0.004574	4.60845	-1.598	1.898
ASCRP002872	0.010017	3.84974	-2.401	1.82905
ASCRP000390	0.005374	4.44574	-1.762	1.80166
ASCRP001893	0.003566	4.86748	-1.346	1.79732
ASCRP003175	0.004697	4.58146	-1.625	1.79112
ASCRP005186	0.007774	4.0863	-2.14	1.78804
ASCRP003327	0.00018	8.91667	1.447	1.78491
ASCRP003027	0.007802	4.08288	-2.144	1.78179
ASCRP004873	0.027546	2.97604	-3.445	1.78113
ASCRP004349	0.00191	5.56145	-0.723	1.77904
ASCRP002009	2.57e-05	12.8966	2.898	1.75514
ASCRP000505	0.003819	4.79513	-1.415	1.7546
ASCRP005296	0.00132	6.00459	-0.362	1.7474
ASCRP002893	0.005454	4.43093	-1.777	1.74482
ASCRP000538	0.001067	6.27182	-0.157	1.72312
ASCRP004827	0.039905	2.67875	-3.825	1.71255
ASCRP001241	0.013042	3.61169	-2.673	1.70688
ASCRP002884	0.004252	4.6834	-1.524	1.70407
ASCRP004997	0.013541	3.5784	-2.712	1.6893
ASCRP001328	0.032642	2.83863	-3.619	1.68051
ASCRP002221	0.003198	4.98381	-1.237	1.67823
ASCRP004150	0.024024	3.08848	-3.304	1.67665
ASCRP003261	0.001968	5.52646	-0.753	1.66892
ASCRP002562	0.003608	4.85507	-1.358	1.66162
ASCRP001801	0.000156	9.16366	1.565	1.65636
ASCRP000657	0.020512	3.2204	-3.141	1.64653
ASCRP001206	0.018008	3.3308	-3.006	1.64406
ASCRP005348	0.004032	4.73853	-1.47	1.63525
ASCRP002075	0.003195	4.98492	-1.236	1.63315
ASCRP004804	0.003097	5.01846	-1.204	1.61898
ASCRP002911	0.031424	2.86923	-3.58	1.6147
ASCRP000737	4.99e-05	11.3802	2.443	1.61359
ASCRP005396	0.002407	5.29649	-0.952	1.61343
ASCRP003890	0.002999	5.05343	-1.172	1.61279
ASCRP001942	0.002631	5.1972	-1.041	1.60303
ASCRP003643	0.001561	5.79994	-0.525	1.58698
ASCRP003766	0.001445	5.89305	-0.45	1.58379
ASCRP004521	0.02999	2.90693	-3.532	1.56674
ASCRP002054	0.005591	4.40628	-1.803	1.55473
ASCRP001444	0.048828	2.52081	-4.031	1.54983
ASCRP001726	0.009142	3.93411	-2.307	1.53768
ASCRP002200	0.000194	8.78337	1.382	1.53519
ASCRP002688	0.003832	4.79174	-1.419	1.52727
ASCRP005108	0.014391	3.52483	-2.775	1.52249
ASCRP003893	0.016782	3.39127	-2.933	1.5213
ASCRP004893	0.016671	3.397	-2.927	1.51929
ASCRP004279	0.00225	5.37273	-0.885	1.51587
ASCRP003990	0.011644	3.71304	-2.556	1.51182
ASCRP000328	0.047268	2.54606	-3.998	1.48747
ASCRP002004	0.00616	4.31064	-1.902	1.48596
ASCRP000217	0.036486	2.74967	-3.733	1.46265
ASCRP001784	0.005912	4.35098	-1.86	1.46226
ASCRP005010	0.004132	4.7132	-1.495	1.46012
ASCRP002429	0.004099	4.72129	-1.487	1.45732
ASCRP002894	0.000281	8.17553	1.065	1.45162
ASCRP004441	0.043734	2.60672	-3.919	1.4398
ASCRP002394	0.016501	3.40581	-2.916	1.438
ASCRP003216	0.048333	2.52872	-4.02	1.42353
ASCRP004803	0.003848	4.7874	-1.423	1.4226
ASCRP002803	0.003121	5.01013	-1.212	1.41033
ASCRP004576	0.000631	6.97133	0.337	1.4092
ASCRP002742	0.023883	3.09335	-3.298	1.39628
ASCRP004098	0.002894	5.09238	-1.136	1.38977
ASCRP001668	0.011359	3.73538	-2.53	1.37493
ASCRP003019	0.000191	8.81232	1.396	1.36282
ASCRP003300	0.025124	3.0515	-3.35	1.35569
ASCRP004941	0.001556	5.80372	-0.522	1.34186
ASCRP000987	0.000759	6.71863	0.165	1.334
ASCRP002270	0.041241	2.6528	-3.859	1.33296
ASCRP001174	0.004123	4.71527	-1.493	1.32862
ASCRP005365	0.000231	8.49438	1.235	1.32169
ASCRP002784	0.031943	2.85603	-3.597	1.31789
ASCRP002451	0.038535	2.70635	-3.789	1.29181
ASCRP004846	0.008384	4.015	-2.218	1.28975
ASCRP003287	0.009721	3.87741	-2.37	1.28415
ASCRP002773	0.000354	7.81817	0.864	1.27551
ASCRP003453	0.007522	4.11769	-2.106	1.27198
ASCRP005318	0.03024	2.90023	-3.541	1.27107
ASCRP002160	0.0029	5.09001	-1.138	1.26347
ASCRP002398	0.007638	4.10305	-2.122	1.26272
ASCRP004480	0.022332	3.14917	-3.228	1.25202
ASCRP001462	0.004744	4.57121	-1.635	1.24538
ASCRP004513	0.044463	2.59378	-3.935	1.23863
ASCRP002969	0.023178	3.11819	-3.267	1.238
ASCRP004205	0.007451	4.12665	-2.097	1.23557
ASCRP002796	0.017771	3.34213	-2.993	1.22975
ASCRP000860	0.000246	8.38943	1.18	1.22786
ASCRP000272	0.000563	7.1333	0.444	1.20152
ASCRP005198	0.004408	4.64645	-1.561	1.19989
ASCRP002219	0.002032	5.48957	-0.784	1.19897
ASCRP002800	0.02164	3.17545	-3.196	1.19381
ASCRP001214	0.003742	4.8167	-1.395	1.18994
ASCRP004538	0.02382	3.09554	-3.295	1.18905
ASCRP000658	0.013591	3.57518	-2.716	1.18591
ASCRP000497	0.028663	2.94367	-3.486	1.18587
ASCRP002770	0.019809	3.24981	-3.105	1.17973
ASCRP003263	0.00022	8.57864	1.279	1.17627
ASCRP004278	0.00498	4.52217	-1.685	1.17505
ASCRP004095	0.000508	7.27973	0.538	1.17259
ASCRP002354	0.038914	2.69861	-3.799	1.16484
ASCRP001688	0.005937	4.34686	-1.864	1.16192
ASCRP004514	0.041763	2.6429	-3.872	1.15985
ASCRP002699	0.032438	2.84367	-3.613	1.15911
ASCRP000601	0.014219	3.53541	-2.762	1.15783
ASCRP002185	0.001397	5.93491	-0.417	1.15339
ASCRP003071	0.01513	3.48102	-2.826	1.1486
ASCRP004613	0.001487	5.85841	-0.478	1.14116
ASCRP002292	0.006718	4.22616	-1.99	1.13861
ASCRP002795	0.003631	4.84842	-1.364	1.13829
ASCRP003461	0.033771	2.81137	-3.654	1.13538
ASCRP004602	0.00044	7.48969	0.668	1.13464
ASCRP002155	0.004087	4.72435	-1.484	1.1338
ASCRP004863	0.014912	3.49368	-2.811	1.12965
ASCRP005076	0.001014	6.33716	-0.108	1.12552
ASCRP004869	0.004315	4.66834	-1.539	1.11879
ASCRP004464	0.005551	4.41333	-1.795	1.11603
ASCRP001071	0.023036	3.12332	-3.26	1.11485
ASCRP003550	0.045021	2.58403	-3.948	1.11418
ASCRP002900	0.005715	4.38457	-1.825	1.10507
ASCRP003082	0.022868	3.12941	-3.253	1.10285
ASCRP004231	0.022777	3.13271	-3.249	1.09222
ASCRP003334	0.001229	6.09277	-0.293	1.09033
ASCRP002548	0.004421	4.64344	-1.563	1.08872
ASCRP001697	0.014088	3.5435	-2.753	1.08866
ASCRP003892	0.00404	4.73655	-1.472	1.08662
ASCRP004502	0.002891	5.09322	-1.135	1.08258
ASCRP001094	0.013949	3.55225	-2.742	1.07779
ASCRP003118	0.009346	3.9137	-2.329	1.07738
ASCRP005049	0.020975	3.20162	-3.164	1.07655
ASCRP004862	0.018617	3.30244	-3.041	1.07556
ASCRP000173	0.001334	5.99115	-0.373	1.06557
ASCRP004751	0.002142	5.42875	-0.837	1.05791
ASCRP001312	0.001509	5.84057	-0.493	1.05769
ASCRP003706	0.004933	4.5316	-1.675	1.05125
ASCRP003057	0.024713	3.06511	-3.333	1.04928
ASCRP003279	0.001035	6.31049	-0.128	1.04644
ASCRP005177	0.00789	4.07228	-2.155	1.03766
ASCRP002356	0.040263	2.67169	-3.834	1.03765
ASCRP003626	0.00192	5.55506	-0.729	1.03111
ASCRP005179	0.002378	5.31013	-0.94	1.03073
ASCRP002431	0.001774	5.64757	-0.651	1.03051
ASCRP000443	0.001704	5.69506	-0.611	1.02743
ASCRP002505	0.003861	4.7839	-1.426	1.01775
ASCRP001131	0.030551	2.89196	-3.551	1.01492
ASCRP005183	0.003366	4.92883	-1.288	1.00867
ASCRP003423	0.0045	4.62512	-1.582	1.00707
ASCRP000259	0.008602	3.99095	-2.244	1.0067
ASCRP004695	0.000464	7.41014	0.619	1.00207
ASCRP004634	0.015996	-3.43269	-2.884	-1.00877
ASCRP000006	0.029492	-2.92052	-3.515	-1.01467
ASCRP004891	0.0157	-3.44886	-2.865	-1.01671
ASCRP005117	0.02927	-2.92664	-3.507	-1.0185
ASCRP004770	0.013702	-3.56801	-2.724	-1.02573
ASCRP003702	0.014467	-3.52021	-2.78	-1.03312
ASCRP001842	0.004056	-4.73235	-1.476	-1.03575
ASCRP003978	0.039342	-2.68996	-3.811	-1.07146
ASCRP002764	0.026837	-2.99735	-3.418	-1.0844
ASCRP000310	0.0025	-5.25423	-0.99	-1.08769
ASCRP002359	0.011089	-3.75714	-2.506	-1.08849
ASCRP005105	0.004943	-4.52955	-1.677	-1.1091
ASCRP000398	0.022308	-3.15008	-3.227	-1.13626
ASCRP003659	0.001584	-5.78222	-0.54	-1.17564
ASCRP002598	0.039135	-2.69412	-3.805	-1.22175
ASCRP001456	0.004237	-4.68709	-1.521	-1.25701
ASCRP003745	0.007496	-4.12088	-2.103	-1.25848
ASCRP003648	0.035287	-2.77629	-3.699	-1.27118
ASCRP004704	0.022501	-3.14289	-3.236	-1.30114
ASCRP002278	0.041445	-2.64891	-3.864	-1.33478
ASCRP003856	0.023479	-3.10748	-3.28	-1.34945
ASCRP005211	0.03608	-2.75859	-3.722	-1.35417
ASCRP003008	0.002098	-5.45266	-0.816	-1.36477
ASCRP005329	0.011754	-3.70454	-2.566	-1.38354
ASCRP001555	0.002644	-5.19185	-1.046	-1.3896
ASCRP003385	0.035059	-2.78146	-3.692	-1.39877
ASCRP000238	0.016148	-3.42449	-2.894	-1.42483
ASCRP000123	0.04369	-2.60751	-3.918	-1.42637
ASCRP000084	0.039559	-2.68562	-3.816	-1.46554
ASCRP001191	0.033574	-2.81606	-3.648	-1.47443
ASCRP004880	0.005928	-4.34836	-1.862	-1.48172
ASCRP002755	0.015868	-3.43963	-2.876	-1.54649
ASCRP002235	0.005627	-4.39978	-1.809	-1.60178
ASCRP000044	0.001794	-5.63485	-0.661	-1.60343
ASCRP001667	0.042978	-2.62039	-3.901	-1.60488
ASCRP003257	0.000212	-8.6393	1.31	-1.63579
ASCRP003256	0.045729	-2.57185	-3.964	-1.67814
ASCRP000087	0.002735	-5.15427	-1.08	-1.82136
ASCRP005306	0.000352	-7.82665	0.869	-1.82245
ASCRP002317	0.039055	-2.69574	-3.803	-2.02363
ASCRP000294	0.000749	-6.73598	0.177	-2.16296
ASCRP001763	0.015782	-3.44434	-2.87	-2.6338
ASCRP003903	0.00443	-4.64129	-1.566	-2.78315
ASCRP004845	0.010789	-3.78201	-2.477	-2.96651
ASCRP001766	0.008804	-3.96922	-2.268	-3.48599

## Sheet: Table S2
Table S2. Differential expression analysis for GSE94508.
ID	P.Value	t	B	Log2FC
ASCRP003808	0.0223	2.71083	-4.8053	1.83101
ASCRP000085	1.18e-09	21.9215	12.9084	1.58964
ASCRP000121	5.75e-09	18.5799	11.2744	1.58517
ASCRP005274	9.42e-09	17.6443	10.7606	1.56924
ASCRP002396	7.38e-09	18.1012	11.015	1.5545
ASCRP000752	7.18e-09	18.1527	11.0433	1.54852
ASCRP000286	1.13e-08	17.3037	10.5664	1.54186
ASCRP004893	2.25e-09	20.4895	12.2435	1.53945
ASCRP000248	8.46e-09	17.8444	10.8728	1.53122
ASCRP000611	6.75e-09	18.2715	11.1081	1.52638
ASCRP004578	2.47e-06	9.68668	4.83555	1.5243
ASCRP003198	1.02e-08	17.5041	10.6812	1.51413
ASCRP001876	5.82e-09	18.5574	11.2624	1.5082
ASCRP005187	0.00498	3.60371	-3.27505	1.50599
ASCRP003092	2.72e-08	15.7794	9.6469	1.49832
ASCRP004222	1.38e-08	16.9469	10.3588	1.49222
ASCRP004228	6.97e-09	18.2099	11.0745	1.48714
ASCRP001906	4.37e-09	19.1223	11.5601	1.48185
ASCRP003511	1.23e-08	17.1513	10.4783	1.48048
ASCRP002289	2.27e-08	16.0877	9.83994	1.47982
ASCRP001508	5.69e-09	18.5998	11.2851	1.47917
ASCRP005384	2.04e-08	16.2627	9.9479	1.47752
ASCRP000760	5.35e-09	18.7213	11.3498	1.47741
ASCRP001401	4.42e-09	19.1011	11.5491	1.46982
ASCRP003844	1.35e-08	16.9871	10.3824	1.46886
ASCRP004407	1.16e-08	17.2699	10.547	1.46734
ASCRP003486	1.21e-08	17.1835	10.497	1.4649
ASCRP000144	1.2e-08	17.1977	10.5052	1.46194
ASCRP001256	0.0399	2.36776	-5.38239	1.45755
ASCRP004574	2.94e-08	15.6489	9.56406	1.45535
ASCRP004753	2.06e-08	16.2463	9.9378	1.45374
ASCRP002123	1.03e-08	17.472	10.6629	1.45304
ASCRP000657	0.0256	2.62896	-4.94437	1.43885
ASCRP002054	1.37e-08	16.9643	10.369	1.43567
ASCRP000162	1.04e-08	17.4622	10.6573	1.43416
ASCRP003861	3.94e-08	15.1739	9.2566	1.42085
ASCRP005240	4.9e-08	14.8263	9.02547	1.41746
ASCRP001647	6.64e-09	18.3023	11.1249	1.41143
ASCRP001434	7.54e-09	18.0621	10.9935	1.411
ASCRP001419	3.16e-08	15.534	9.49056	1.40844
ASCRP005336	2e-08	16.2989	9.97006	1.40595
ASCRP004099	9.54e-09	17.6199	10.7468	1.39734
ASCRP001527	2.63e-08	15.8336	9.68111	1.39543
ASCRP005010	2.38e-08	16.0026	9.78708	1.39334
ASCRP001070	1.92e-08	16.3682	10.0124	1.38021
ASCRP002764	8.26e-09	17.8899	10.8982	1.37962
ASCRP000113	2.71e-08	15.7855	9.65078	1.37705
ASCRP002900	2.21e-08	16.1268	9.86417	1.36544
ASCRP001842	3.44e-09	19.6061	11.8078	1.36474
ASCRP000150	6.97e-08	14.2814	8.65225	1.36423
ASCRP003291	9.62e-05	6.30859	0.90224	1.36074
ASCRP000189	1.3e-08	17.0567	10.4232	1.35849
ASCRP001800	1.98e-08	16.3217	9.984	1.35816
ASCRP000890	1.67e-08	16.6111	10.1593	1.35739
ASCRP000776	1.44e-08	16.8799	10.3193	1.35738
ASCRP001020	2.73e-08	15.774	9.64351	1.35557
ASCRP002369	1.35e-07	13.3098	7.95112	1.35074
ASCRP005344	1.15e-07	13.5341	8.11727	1.34743
ASCRP000828	4.43e-08	14.985	9.13167	1.33797
ASCRP002761	3.41e-08	15.4057	9.40779	1.33548
ASCRP002094	0.000153	5.9504	0.4054	1.33094
ASCRP003569	1.58e-08	16.7062	10.2162	1.3255
ASCRP001277	0.0002	5.74893	0.11823	1.32514
ASCRP000795	1.04e-07	13.6873	8.22923	1.32492
ASCRP002799	3.04e-08	15.5952	9.52977	1.32397
ASCRP001510	1.72e-08	16.5667	10.1326	1.32377
ASCRP000443	5.16e-08	14.7463	8.97156	1.31909
ASCRP003369	1.37e-08	16.9656	10.3698	1.31509
ASCRP003058	8.18e-08	14.0403	8.48263	1.31158
ASCRP003742	4.32e-08	15.0265	9.15921	1.31139
ASCRP000140	2.8e-08	15.7339	9.6181	1.31032
ASCRP001816	1.34e-08	17.0072	10.3942	1.3096
ASCRP001576	7.99e-09	17.9523	10.9328	1.30159
ASCRP003053	4.26e-08	15.0485	9.17382	1.29803
ASCRP005365	2.39e-06	9.72321	4.87177	1.29205
ASCRP004839	4.26e-07	11.7569	6.72328	1.29031
ASCRP000624	8.83e-08	13.9248	8.40039	1.28812
ASCRP004851	0.0324	2.49048	-5.17786	1.279
ASCRP004379	0.024	2.6676	-4.87883	1.26402
ASCRP001767	2.66e-06	9.60799	4.75713	1.26165
ASCRP000267	4.07e-08	15.122	9.22244	1.26153
ASCRP003839	1.15e-06	10.5508	5.66274	1.25277
ASCRP003146	3.59e-07	11.9749	6.90441	1.24729
ASCRP002446	0.000355	5.33179	-0.49422	1.24142
ASCRP005304	1.46e-07	13.1972	7.86673	1.24041
ASCRP000022	3e-07	12.2111	7.09726	1.23933
ASCRP002298	1.06e-08	17.4215	10.6341	1.23926
ASCRP000172	3.86e-07	11.8832	6.82858	1.23841
ASCRP001224	2.07e-08	16.2377	9.93254	1.2374
ASCRP001712	1.72e-07	12.9695	7.69397	1.23428
ASCRP003290	1.74e-07	12.9489	7.67821	1.23385
ASCRP000143	5.38e-07	11.4622	6.47343	1.23195
ASCRP005381	2.79e-07	12.3066	7.17429	1.22897
ASCRP002307	2.22e-05	7.53608	2.47884	1.22886
ASCRP000192	7.18e-07	11.1066	6.16418	1.22881
ASCRP002749	6.14e-07	11.2978	6.3316	1.22639
ASCRP002823	2.36e-07	12.5327	7.35441	1.22428
ASCRP000581	1.48e-07	13.1779	7.85219	1.2204
ASCRP003389	1.34e-07	13.3222	7.96037	1.2152
ASCRP002642	1.74e-07	12.946	7.67597	1.2146
ASCRP002827	0.0337	2.46673	-5.21763	1.21172
ASCRP004014	2.01e-07	12.7507	7.52522	1.21069
ASCRP001854	0.000242	5.61018	-0.08279	1.20673
ASCRP000236	1.54e-07	13.1233	7.81099	1.20548
ASCRP002875	1.72e-06	10.0882	5.22745	1.19916
ASCRP000027	1.89e-08	16.4015	10.0326	1.19869
ASCRP000529	1.48e-07	13.1733	7.84874	1.19504
ASCRP002678	9.7e-06	8.29686	3.36642	1.19463
ASCRP003708	4.68e-06	9.01696	4.15052	1.19456
ASCRP001672	9.97e-08	13.7467	8.27227	1.19303
ASCRP004599	8.37e-08	14.0058	8.45812	1.19163
ASCRP002042	0.0195	2.79024	-4.66984	1.19039
ASCRP000779	4.34e-07	11.7322	6.70249	1.19029
ASCRP000480	1.73e-07	12.9551	7.68296	1.18976
ASCRP004324	0.00219	4.11232	-2.4203	1.18835
ASCRP002770	0.00506	3.59362	-3.29223	1.18527
ASCRP005329	1.59e-07	13.0738	7.77343	1.18525
ASCRP001636	1.17e-06	10.5233	5.6373	1.18158
ASCRP005323	2.49e-07	12.4613	7.29781	1.18127
ASCRP000310	2.03e-08	16.2734	9.95445	1.18113
ASCRP003614	9.72e-08	13.7841	8.2993	1.17912
ASCRP001124	7.67e-08	14.1355	8.54992	1.17902
ASCRP000794	2.02e-07	12.7446	7.52048	1.17868
ASCRP001564	6.9e-08	14.2965	8.66279	1.17824
ASCRP000182	1.81e-07	12.8958	7.63747	1.17221
ASCRP003085	2.98e-07	12.2214	7.10558	1.17045
ASCRP000056	1.92e-06	9.9632	5.10689	1.16579
ASCRP001639	1.98e-06	9.92776	5.07247	1.16249
ASCRP004292	1.46e-07	13.1941	7.8644	1.15966
ASCRP003509	5.67e-07	11.3963	6.41676	1.1591
ASCRP000204	2.52e-07	12.4448	7.2847	1.1565
ASCRP000385	0.0296	2.54454	-5.08701	1.15296
ASCRP002454	1.64e-05	7.80571	2.80076	1.15176
ASCRP005264	1.74e-06	10.074	5.21383	1.14968
ASCRP004283	1.09e-05	8.18566	3.24062	1.14892
ASCRP004647	0.000212	5.70465	0.05437	1.14374
ASCRP002417	1.4e-07	13.2588	7.91301	1.14317
ASCRP004822	1.79e-07	12.9097	7.64811	1.14189
ASCRP000311	4.11e-06	9.14972	4.28957	1.14153
ASCRP001460	0.0378	2.39924	-5.33017	1.14024
ASCRP001235	6.24e-08	14.4489	8.76846	1.13981
ASCRP004605	0.000834	4.74274	-1.40016	1.13913
ASCRP003440	0.00131	4.44307	-1.87895	1.13878
ASCRP004538	3.05e-07	12.19	7.08019	1.13609
ASCRP004408	4.44e-06	9.07037	4.20666	1.13379
ASCRP004399	6.25e-08	14.4476	8.76754	1.13087
ASCRP004040	3.21e-07	12.1217	7.02466	1.12933
ASCRP005081	2.05e-06	9.89012	5.0358	1.12706
ASCRP001015	0.0234	2.68102	-4.85601	1.12578
ASCRP002143	3.11e-07	12.1638	7.05887	1.1234
ASCRP000805	3.41e-06	9.34611	4.49226	1.12251
ASCRP002297	5.49e-07	11.4354	6.45048	1.12152
ASCRP005021	9.24e-07	10.8033	5.89341	1.117
ASCRP004828	9.94e-07	10.7161	5.81425	1.11566
ASCRP001732	1.4e-07	13.2512	7.90732	1.11355
ASCRP003583	7.83e-07	11.0004	6.07012	1.11199
ASCRP001643	1.47e-06	10.2655	5.39633	1.10602
ASCRP003107	2.66e-06	9.60921	4.75835	1.10508
ASCRP001922	1.43e-06	10.2949	5.42407	1.10111
ASCRP002196	1.16e-06	10.5316	5.64505	1.09167
ASCRP002651	7.36e-07	11.0761	6.13728	1.09097
ASCRP000054	1.61e-06	10.1643	5.30028	1.09088
ASCRP002533	1.91e-07	12.8196	7.57863	1.08901
ASCRP002545	8.28e-07	10.9339	6.01078	1.08612
ASCRP000173	6.76e-07	11.1793	6.22812	1.08451
ASCRP005271	1.57e-06	10.1877	5.32253	1.08407
ASCRP001763	2.4e-07	12.5114	7.33757	1.08356
ASCRP000379	0.00854	3.27794	-3.83241	1.0805
ASCRP001695	3.2e-07	12.1249	7.02729	1.07997
ASCRP001195	2.29e-07	12.5727	7.38596	1.07724
ASCRP003344	2.56e-05	7.40706	2.32183	1.07619
ASCRP000272	0.0058	3.5105	-3.43397	1.07479
ASCRP003903	3.44e-07	12.0311	6.95056	1.07399
ASCRP004760	0.000207	5.72537	0.08429	1.06944
ASCRP002058	1.24e-07	13.4259	8.03747	1.06585
ASCRP001507	3.51e-06	9.31534	4.46074	1.06449
ASCRP001771	0.000243	5.60598	-0.08891	1.06435
ASCRP003437	0.0485	2.25206	-5.57261	1.06423
ASCRP005395	1.69e-06	10.1049	5.24351	1.06334
ASCRP001255	2.55e-05	7.41024	2.32572	1.06212
ASCRP002643	1.41e-06	10.3144	5.44243	1.05485
ASCRP002839	0.000415	5.22194	-0.65953	1.05462
ASCRP003646	3.62e-07	11.9671	6.89798	1.0533
ASCRP004476	1.1e-07	13.6081	8.17148	1.05274
ASCRP002315	4.55e-06	9.04498	4.18	1.05021
ASCRP002195	0.043	2.32378	-5.45502	1.0479
ASCRP004905	0.00112	4.54366	-1.71694	1.04773
ASCRP004661	5.28e-05	6.7912	1.54473	1.04725
ASCRP002712	2.93e-05	7.29025	2.17798	1.0459
ASCRP004360	5.58e-08	14.6231	8.88787	1.04477
ASCRP003755	1.54e-05	7.86407	2.86935	1.04353
ASCRP004729	9.3e-06	8.33713	3.41165	1.04317
ASCRP002053	2.34e-06	9.74667	4.89496	1.04258
ASCRP003922	0.00904	3.24364	-3.89134	1.04183
ASCRP001766	6.15e-07	11.2944	6.32863	1.04133
ASCRP000253	0.03	2.53628	-5.10093	1.03929
ASCRP004190	1.82e-06	10.0217	5.16348	1.03546
ASCRP001568	8.6e-07	10.8889	5.97049	1.03536
ASCRP000431	9.57e-06	8.30994	3.38113	1.03312
ASCRP004757	0.000156	5.93342	0.38141	1.03239
ASCRP000950	7.77e-07	11.011	6.07952	1.03062
ASCRP001462	3.1e-06	9.4453	4.5933	1.02978
ASCRP004438	6.66e-06	8.66316	3.77173	1.02373
ASCRP000184	5.11e-06	8.92675	4.05509	1.02319
ASCRP002480	1.16e-06	10.532	5.64535	1.02203
ASCRP000153	0.000311	5.42675	-0.35267	1.01728
ASCRP002957	9.65e-06	8.3016	3.37175	1.01599
ASCRP002952	6.37e-07	11.2521	6.29183	1.01443
ASCRP002872	1.71e-05	7.76769	2.75586	1.01177
ASCRP000122	0.000218	5.68619	0.02766	1.01128
ASCRP001737	0.0343	2.45782	-5.23253	1.00675
ASCRP003678	1.01e-06	10.7034	5.80271	1.00358
ASCRP003261	4.25e-06	9.11498	4.25334	1.00348
ASCRP002693	6.38e-05	6.63675	1.34241	1.00152
ASCRP000142	0.0173	-2.85989	-4.55066	-1.00017
ASCRP005330	0.0204	-2.76121	-4.71941	-1.00125
ASCRP003045	0.00102	-4.61022	-1.61046	-1.01341
ASCRP002020	0.00131	-4.44494	-1.87593	-1.01573
ASCRP001040	3.49e-06	-9.31943	4.46493	-1.0168
ASCRP002864	0.0348	-2.44809	-5.2488	-1.01943
ASCRP001029	0.0164	-2.89067	-4.49791	-1.02596
ASCRP002938	0.00237	-4.06383	-2.5007	-1.02644
ASCRP003150	0.000209	-5.71584	0.07054	-1.02666
ASCRP000854	0.00016	-5.91673	0.35779	-1.03216
ASCRP001537	0.000229	-5.64986	-0.02503	-1.03738
ASCRP003112	0.00029	-5.47644	-0.27909	-1.03772
ASCRP002537	5.4e-05	-6.77336	1.52152	-1.04819
ASCRP001030	4.82e-06	-8.98705	4.11897	-1.04962
ASCRP003899	0.000468	-5.13744	-0.78784	-1.05151
ASCRP000274	6.33e-06	-8.7124	3.82518	-1.05649
ASCRP001845	2.21e-06	-9.8109	4.95824	-1.06928
ASCRP000578	0.000166	-5.88962	0.31935	-1.09598
ASCRP004085	2.08e-06	-9.87858	5.02454	-1.09609
ASCRP005292	8.16e-08	-14.0434	8.48482	-1.09883
ASCRP000668	3.14e-05	-7.23011	2.10329	-1.10512
ASCRP000661	0.000275	-5.51599	-0.22078	-1.10656
ASCRP003920	4.59e-07	-11.6616	6.6431	-1.10716
ASCRP003824	2.91e-06	-9.51372	4.66248	-1.11183
ASCRP004005	0.000994	-4.62519	-1.58659	-1.1126
ASCRP000387	0.012	-3.07444	-4.18226	-1.12149
ASCRP004519	0.000184	-5.81149	0.208	-1.12212
ASCRP000193	2.04e-06	-9.89986	5.0453	-1.12321
ASCRP001043	0.000403	-5.24348	-0.62699	-1.12473
ASCRP004197	4.32e-07	-11.7391	6.70827	-1.12826
ASCRP003947	1.32e-05	-8.00556	3.03409	-1.13296
ASCRP004941	5.5e-06	-8.85291	3.9764	-1.13331
ASCRP002710	2.24e-06	-9.7932	4.94084	-1.13576
ASCRP005198	0.00327	-3.8622	-2.83769	-1.15083
ASCRP004215	0.00168	-4.28095	-2.14268	-1.15231
ASCRP001720	0.000749	-4.81439	-1.28744	-1.15295
ASCRP002767	0.00143	-4.38763	-1.96878	-1.15818
ASCRP004746	0.000159	-5.92175	0.3649	-1.15839
ASCRP002327	4.4e-06	-9.07995	4.2167	-1.16162
ASCRP002849	5.56e-06	-8.8432	3.96601	-1.16164
ASCRP001247	0.000274	-5.51863	-0.2169	-1.16468
ASCRP002277	2.36e-07	-12.5333	7.35489	-1.16812
ASCRP000636	0.000173	-5.8591	0.27596	-1.16898
ASCRP000448	0.00174	-4.25838	-2.17965	-1.16914
ASCRP003417	7.53e-05	-6.50311	1.16486	-1.17453
ASCRP003179	0.00808	-3.31066	-3.77623	-1.17889
ASCRP003588	0.012	-3.07481	-4.18162	-1.18337
ASCRP000906	0.0129	-3.03081	-4.25727	-1.18549
ASCRP000476	1.9e-06	-9.97472	5.11806	-1.18602
ASCRP001688	5.42e-06	-8.86861	3.99317	-1.18691
ASCRP004547	0.00083	-4.74528	-1.39616	-1.18813
ASCRP005196	1.07e-06	-10.6333	5.73861	-1.18839
ASCRP002891	0.000215	-5.69437	0.0395	-1.18872
ASCRP003202	3.85e-06	-9.21825	4.3607	-1.19567
ASCRP004120	1.33e-05	-7.99907	3.02658	-1.19596
ASCRP004552	4.43e-05	-6.93753	1.73361	-1.19684
ASCRP002954	0.00023	-5.6463	-0.0302	-1.20386
ASCRP004977	7.06e-07	-11.1254	6.18081	-1.21069
ASCRP003626	2.29e-05	-7.50582	2.44219	-1.22054
ASCRP001276	5.5e-05	-6.75848	1.50212	-1.22082
ASCRP002671	1.15e-05	-8.13169	3.1791	-1.2303
ASCRP000666	6.52e-07	-11.2239	6.26715	-1.2316
ASCRP004306	1.77e-07	-12.925	7.65986	-1.23844
ASCRP002615	0.000442	-5.17764	-0.72667	-1.24304
ASCRP004813	3.27e-06	-9.38897	4.53603	-1.24412
ASCRP002422	0.018	-2.83636	-4.59096	-1.25224
ASCRP003430	0.00806	-3.31226	-3.77349	-1.25321
ASCRP001007	0.000394	-5.25876	-0.60393	-1.25701
ASCRP003692	5.67e-08	-14.5994	8.87169	-1.26102
ASCRP001480	9.94e-06	-8.27425	3.34095	-1.2671
ASCRP004095	0.0117	-3.09123	-4.15338	-1.27027
ASCRP003316	0.000537	-5.04209	-0.93381	-1.271
ASCRP002784	0.000561	-5.01148	-0.98094	-1.28895
ASCRP003695	1.93e-05	-7.65743	2.62475	-1.30859
ASCRP000299	4.29e-07	-11.7483	6.71606	-1.31262
ASCRP003802	3.35e-05	-7.17575	2.0354	-1.31415
ASCRP000213	0.00119	-4.50836	-1.77364	-1.31693
ASCRP004983	4.92e-07	-11.5735	6.56846	-1.32654
ASCRP003423	4.21e-06	-9.12455	4.26333	-1.32704
ASCRP004392	9.14e-06	-8.35449	3.4311	-1.33857
ASCRP003431	4.8e-05	-6.87063	1.64759	-1.34471
ASCRP000609	7.08e-06	-8.60189	3.70488	-1.34844
ASCRP001608	0.00603	-3.48706	-3.47401	-1.35285
ASCRP004223	3.34e-08	-15.4425	9.43162	-1.36205
ASCRP003621	7.12e-07	-11.1153	6.17185	-1.36309
ASCRP003478	1.5e-05	-7.88955	2.89918	-1.36414
ASCRP001926	2.12e-06	-9.85604	5.00251	-1.36583
ASCRP004761	2.58e-07	-12.4121	7.25869	-1.36664
ASCRP002568	8.6e-05	-6.3976	1.02303	-1.36857
ASCRP001050	2.03e-05	-7.61307	2.5716	-1.36914
ASCRP004176	2.27e-05	-7.51335	2.45133	-1.3718
ASCRP000744	2.19e-05	-7.54664	2.4916	-1.37235
ASCRP000223	2.59e-06	-9.63898	4.78807	-1.38384
ASCRP001461	1.42e-06	-10.3053	5.43382	-1.3865
ASCRP001644	8.43e-07	-10.9128	5.99195	-1.38951
ASCRP001013	2.41e-07	-12.5063	7.33355	-1.39356
ASCRP004220	1.45e-06	-10.2824	5.41229	-1.40175
ASCRP004792	1.8e-06	-10.0389	5.18007	-1.40296
ASCRP001326	1.62e-08	-16.6642	10.1911	-1.40834
ASCRP002536	4.69e-05	-6.88963	1.67208	-1.40844
ASCRP001828	8.97e-08	-13.9023	8.38433	-1.41457
ASCRP001870	3.32e-06	-9.37216	4.51888	-1.41796
ASCRP004002	1.96e-06	-9.94329	5.08757	-1.42762
ASCRP005109	0.00118	-4.51409	-1.76443	-1.43061
ASCRP000630	1.67e-05	-7.78755	2.77934	-1.43362
ASCRP005181	2.83e-06	-9.54169	4.69064	-1.43427
ASCRP000931	2.26e-06	-9.78429	4.93206	-1.43654
ASCRP000732	3.3e-06	-9.37862	4.52547	-1.44397
ASCRP003432	5.93e-08	-14.5277	8.82261	-1.44685
ASCRP003416	1.36e-06	-10.3491	5.47505	-1.44891
ASCRP003557	7.37e-05	-6.52069	1.18834	-1.45619
ASCRP004797	2.82e-06	-9.54575	4.69473	-1.45668
ASCRP003319	8.62e-06	-8.41038	3.4935	-1.46113
ASCRP003746	3.2e-07	-12.127	7.02896	-1.4652
ASCRP002390	1.52e-06	-10.2289	5.36168	-1.47119
ASCRP001261	6.07e-06	-8.75463	3.87083	-1.48298
ASCRP000846	2.38e-06	-9.72755	4.87606	-1.49179
ASCRP004182	4.05e-06	-9.16592	4.30642	-1.49937
ASCRP003138	4.44e-05	-6.9357	1.73127	-1.50303
ASCRP005376	9.19e-09	-17.691	10.7869	-1.50317
ASCRP004463	2.04e-06	-9.89989	5.04534	-1.50852
ASCRP000247	3.21e-05	-7.21091	2.07935	-1.51153
ASCRP001581	5.18e-06	-8.91448	4.04205	-1.52487
ASCRP000647	3.06e-08	-15.5839	9.52253	-1.5329
ASCRP002766	3.1e-05	-7.24244	2.11864	-1.53317
ASCRP004826	1.08e-05	-8.19318	3.24918	-1.54058
ASCRP003950	5.26e-08	-14.7153	8.95056	-1.54136
ASCRP004003	4.61e-07	-11.6564	6.63871	-1.54214
ASCRP004119	9.33e-07	-10.7915	5.88271	-1.54221
ASCRP000423	0.000224	-5.66518	-0.00278	-1.54775
ASCRP004177	3.26e-06	-9.39368	4.54082	-1.54866
ASCRP001130	4.03e-05	-7.01721	1.83534	-1.55291
ASCRP001384	4.71e-06	-9.01074	4.14396	-1.55292
ASCRP001728	1.8e-05	-7.72237	2.70214	-1.55768
ASCRP001622	1.03e-05	-8.23679	3.29863	-1.56082
ASCRP004872	0.00311	-3.89294	-2.78606	-1.56614
ASCRP003828	1.98e-06	-9.93238	5.07696	-1.5663
ASCRP004406	0.00112	-4.54816	-1.70972	-1.57144
ASCRP001994	7.03e-06	-8.60865	3.71228	-1.57563
ASCRP004201	4.49e-05	-6.92672	1.71975	-1.5767
ASCRP003542	1.49e-06	-10.2454	5.37725	-1.57836
ASCRP005195	2.25e-08	-16.0977	9.84617	-1.58103
ASCRP001482	0.000121	-6.12772	0.65352	-1.59512
ASCRP000516	1.34e-05	-7.99026	3.01638	-1.59653
ASCRP004173	2.85e-08	-15.7045	9.59947	-1.60111
ASCRP000371	0.00022	-5.67827	0.01619	-1.61071
ASCRP002639	5.43e-09	-18.6926	11.3345	-1.61291
ASCRP000421	3.98e-05	-7.02733	1.8482	-1.61613
ASCRP002951	0.000246	-5.5966	-0.10261	-1.61735
ASCRP004806	1.92e-07	-12.8155	7.57548	-1.62657
ASCRP000829	1.84e-06	-10.0145	5.15654	-1.62813
ASCRP004250	2.99e-09	-19.8966	11.9533	-1.63635
ASCRP004155	7.99e-07	-10.9769	6.04916	-1.63719
ASCRP003460	0.000188	-5.79713	0.18745	-1.64447
ASCRP001814	1.07e-08	-17.4018	10.6228	-1.65315
ASCRP002847	2.4e-06	-9.72177	4.87033	-1.65583
ASCRP002776	3.19e-06	-9.41535	4.56288	-1.65807
ASCRP004075	5.99e-05	-6.68851	1.41055	-1.66502
ASCRP005019	3.58e-07	-11.9803	6.90883	-1.67512
ASCRP003770	1.33e-05	-8.0017	3.02962	-1.67899
ASCRP005219	3.39e-05	-7.16417	2.0209	-1.67913
ASCRP001747	5.47e-08	-14.653	8.90827	-1.68259
ASCRP003296	5.43e-07	-11.4499	6.46286	-1.68267
ASCRP005118	1.93e-06	-9.95963	5.10343	-1.68425
ASCRP003541	1.47e-07	-13.1908	7.86192	-1.68521
ASCRP003358	4.09e-07	-11.8096	6.76732	-1.68817
ASCRP002558	2.87e-05	-7.30896	2.20114	-1.6944
ASCRP002350	8.19e-06	-8.46054	3.54923	-1.71744
ASCRP002070	0.000514	-5.07282	-0.88663	-1.71793
ASCRP004414	8.68e-08	-13.9502	8.41854	-1.71982
ASCRP003737	5.62e-05	-6.74025	1.47833	-1.72092
ASCRP002129	1.05e-05	-8.22006	3.27968	-1.72458
ASCRP003778	6.28e-06	-8.72127	3.83479	-1.72597
ASCRP002241	0.000234	-5.63449	-0.04737	-1.72711
ASCRP004507	7.75e-05	-6.47982	1.13368	-1.7359
ASCRP003724	4.26e-06	-9.11368	4.25198	-1.73791
ASCRP002549	3.04e-06	-9.46688	4.61516	-1.7428
ASCRP001270	0.00011	-6.2018	0.75592	-1.74972
ASCRP003347	4.09e-06	-9.15594	4.29604	-1.75129
ASCRP004227	4.29e-07	-11.7476	6.71542	-1.7565
ASCRP003133	2.1e-06	-9.8678	5.014	-1.75919
ASCRP004435	1.86e-05	-7.69281	2.66698	-1.76034
ASCRP003260	0.000255	-5.57156	-0.13921	-1.76354
ASCRP005233	4.41e-06	-9.07661	4.2132	-1.76501
ASCRP001477	2.04e-08	-16.2687	9.95159	-1.77004
ASCRP000855	7.73e-06	-8.51597	3.61051	-1.7722
ASCRP004226	1.13e-08	-17.3051	10.5672	-1.77242
ASCRP004980	3e-06	-9.48025	4.62869	-1.77255
ASCRP003038	6.46e-07	-11.235	6.27683	-1.77457
ASCRP001220	2.92e-07	-12.2477	7.12682	-1.77797
ASCRP004229	3.73e-07	-11.9252	6.86334	-1.78382
ASCRP005134	6.89e-08	-14.2978	8.66364	-1.78618
ASCRP001830	1.54e-08	-16.7526	10.2439	-1.79542
ASCRP003455	1.82e-08	-16.4598	10.068	-1.80067
ASCRP001995	3.93e-06	-9.19593	4.33757	-1.80113
ASCRP004370	0.00221	-4.10841	-2.42677	-1.80274
ASCRP001793	6.17e-07	-11.2921	6.32663	-1.80564
ASCRP003280	7.15e-05	-6.54421	1.21971	-1.81462
ASCRP005301	2.26e-08	-16.0881	9.84018	-1.82521
ASCRP002807	4.7e-07	-11.632	6.61806	-1.83719
ASCRP002994	1.53e-06	-10.2213	5.35445	-1.83909
ASCRP001447	2.26e-06	-9.78576	4.93352	-1.84427
ASCRP003399	1.14e-05	-8.14525	3.19459	-1.84652
ASCRP001278	4.84e-08	-14.8466	9.03913	-1.85238
ASCRP002214	2.32e-06	-9.75568	4.90386	-1.85933
ASCRP000944	3.85e-07	-11.8852	6.8302	-1.86134
ASCRP000485	1.11e-07	-13.586	8.15533	-1.8622
ASCRP002993	1.61e-06	-10.1611	5.29721	-1.86508
ASCRP002025	1.26e-08	-17.1129	10.456	-1.88007
ASCRP004398	3.62e-06	-9.28344	4.42796	-1.88391
ASCRP002120	4.17e-07	-11.7832	6.74525	-1.8844
ASCRP004804	9.26e-06	-8.34129	3.41631	-1.90979
ASCRP005211	2.82e-05	-7.32494	2.22088	-1.91716
ASCRP004651	4.66e-08	-14.904	9.0776	-1.92071
ASCRP001402	0.000333	-5.3789	-0.42383	-1.93569
ASCRP003837	3.94e-06	-9.19404	4.33562	-1.94959
ASCRP004484	1.2e-06	-10.4961	5.61217	-1.95105
ASCRP002509	1.89e-08	-16.3977	10.0303	-1.96588
ASCRP004415	5.41e-07	-11.4549	6.4672	-1.97637
ASCRP001908	2.67e-06	-9.60666	4.7558	-1.97906
ASCRP000324	2.24e-08	-16.1087	9.85297	-2.00123
ASCRP000097	3.11e-05	-7.23959	2.11509	-2.02524
ASCRP002173	2.4e-07	-12.5099	7.33638	-2.04561
ASCRP002504	1.06e-06	-10.6381	5.74299	-2.05464
ASCRP004496	2.12e-05	-7.57359	2.52413	-2.06063
ASCRP001909	1.04e-06	-10.6594	5.76252	-2.06107
ASCRP004475	1.63e-08	-16.6584	10.1876	-2.06168
ASCRP001968	3.82e-05	-7.06316	1.89364	-2.06223
ASCRP003329	8.6e-06	-8.41228	3.49561	-2.06444
ASCRP004951	5.6e-06	-8.8345	3.95669	-2.06657
ASCRP004433	2.62e-07	-12.3937	7.24405	-2.07287
ASCRP004469	3.58e-07	-11.9791	6.90782	-2.07459
ASCRP000930	2.6e-05	-7.39523	2.30734	-2.08428
ASCRP000747	7.91e-07	-10.9894	6.06029	-2.10131
ASCRP000388	1.43e-07	-13.2249	7.88757	-2.1047
ASCRP003568	1.98e-05	-7.63619	2.59934	-2.10554
ASCRP000346	9.08e-07	-10.8243	5.91239	-2.12793
ASCRP002139	3.41e-09	-19.6224	11.816	-2.1429
ASCRP000124	4.24e-07	-11.762	6.7275	-2.14903
ASCRP003492	3.84e-07	-11.8891	6.83348	-2.15227
ASCRP001250	3.38e-10	-24.9521	14.1689	-2.15459
ASCRP002360	1.29e-07	-13.3695	7.99558	-2.15813
ASCRP003245	9.58e-06	-8.30912	3.38021	-2.16151
ASCRP003747	0.000109	-6.20956	0.76661	-2.1638
ASCRP000321	1.35e-07	-13.3086	7.95021	-2.16592
ASCRP001333	4.84e-09	-18.9182	11.4536	-2.16752
ASCRP001748	6.2e-07	-11.2855	6.32087	-2.19108
ASCRP000305	6.88e-08	-14.3015	8.66624	-2.2081
ASCRP000037	7.46e-07	-11.0599	6.1229	-2.2091
ASCRP001151	4.3e-07	-11.743	6.71158	-2.22114
ASCRP004716	3.64e-07	-11.9583	6.89071	-2.24138
ASCRP002519	4.11e-07	-11.8008	6.75998	-2.26425
ASCRP000540	2.69e-06	-9.59764	4.74677	-2.2648
ASCRP003089	1.99e-06	-9.92489	5.06968	-2.26638
ASCRP001058	0.000347	-5.34774	-0.47035	-2.27843
ASCRP003620	7.58e-08	-14.1537	8.56279	-2.28093
ASCRP000133	5.85e-07	-11.358	6.3837	-2.29084
ASCRP000188	4.1e-06	-9.15231	4.29227	-2.30189
ASCRP000203	1.87e-06	-9.99421	5.13692	-2.31635
ASCRP003467	1.62e-06	-10.1575	5.29376	-2.32367
ASCRP000947	1.61e-08	-16.6766	10.1985	-2.35183
ASCRP005372	1.67e-05	-7.79151	2.78401	-2.3586
ASCRP004937	4.2e-06	-9.12753	4.26644	-2.39968
ASCRP000344	3.28e-05	-7.19288	2.05683	-2.40091
ASCRP002985	2.44e-06	-9.69995	4.84871	-2.41403
ASCRP002405	8.94e-07	-10.8422	5.9285	-2.44004
ASCRP002815	1.02e-08	-17.5049	10.6816	-2.44348
ASCRP004506	2.01e-06	-9.91471	5.05978	-2.48103
ASCRP001752	2.46e-06	-9.69482	4.84362	-2.48869
ASCRP003897	1.13e-06	-10.5616	5.67275	-2.48963
ASCRP000146	2.48e-05	-7.43761	2.35918	-2.4918
ASCRP003690	1.66e-10	-26.8618	14.8763	-2.51074
ASCRP004107	3.65e-07	-11.955	6.88797	-2.52766
ASCRP004885	1.17e-07	-13.5151	8.10326	-2.54475
ASCRP003689	1.04e-08	-17.4564	10.654	-2.57625
ASCRP001802	3.22e-08	-15.5009	9.4693	-2.58048
ASCRP001626	2.66e-07	-12.3712	7.22606	-2.60411
ASCRP001523	6.15e-07	-11.2962	6.33018	-2.61983
ASCRP004422	1.49e-08	-16.8172	10.2822	-2.64124
ASCRP002438	1.32e-07	-13.3448	7.9772	-2.64516
ASCRP002098	3.04e-08	-15.5962	9.53039	-2.64584
ASCRP004704	5.51e-07	-11.4304	6.44616	-2.65324
ASCRP005188	1.32e-06	-10.3889	5.51228	-2.71011
ASCRP004922	1.56e-07	-13.099	7.79259	-2.71123
ASCRP001429	1.96e-07	-12.7857	7.55243	-2.73505
ASCRP004636	8.63e-09	-17.8081	10.8525	-2.73922
ASCRP004481	1.06e-05	-8.21382	3.27261	-2.76044
ASCRP002132	2.33e-09	-20.423	12.2114	-2.7646
ASCRP000603	2.11e-09	-20.6364	12.314	-2.79722
ASCRP001010	1.24e-07	-13.4267	8.03804	-2.80422
ASCRP003628	2.56e-08	-15.8824	9.71182	-2.83194
ASCRP003063	2.48e-06	-9.68378	4.83266	-2.84309
ASCRP004290	4.32e-08	-15.0255	9.15859	-2.87762
ASCRP001984	2.03e-07	-12.737	7.51459	-2.87913
ASCRP003838	4.05e-10	-24.488	13.9875	-2.8974
ASCRP001078	2.43e-08	-15.9709	9.76728	-2.89988
ASCRP004042	4.69e-08	-14.8967	9.07269	-2.91053
ASCRP003363	1.18e-07	-13.4955	8.08888	-2.91162
ASCRP001177	1.66e-07	-13.0168	7.7301	-2.93565
ASCRP002353	9.4e-08	-13.8328	8.33443	-2.95243
ASCRP001315	3.55e-06	-9.30238	4.44743	-2.958
ASCRP004929	1.4e-08	-16.9279	10.3476	-2.95985
ASCRP004089	2.74e-10	-25.4966	14.3769	-2.96314
ASCRP002543	2.01e-07	-12.748	7.52314	-2.98591
ASCRP003539	6.92e-07	-11.151	6.20327	-2.98643
ASCRP003768	0.000109	-6.21319	0.77161	-2.98676
ASCRP000792	1.14e-08	-17.3017	10.5653	-2.99058
ASCRP003438	8.69e-10	-22.6252	13.2178	-2.99595
ASCRP004637	1.68e-08	-16.6048	10.1555	-3.04153
ASCRP004282	1.8e-07	-12.9063	7.64551	-3.05483
ASCRP004912	1.84e-10	-26.5685	14.7716	-3.12443
ASCRP003194	2.1e-09	-20.642	12.3167	-3.12559
ASCRP004523	1.09e-09	-22.0917	12.9842	-3.13952
ASCRP004708	9.4e-10	-22.4405	13.1376	-3.14972
ASCRP003041	3.05e-10	-25.2186	14.2714	-3.16201
ASCRP004779	2.13e-08	-16.1961	9.90692	-3.17562
ASCRP000261	8.07e-09	-17.9318	10.9214	-3.22111
ASCRP005101	0.000521	-5.06313	-0.90149	-3.23489
ASCRP001314	2.23e-08	-16.1175	9.85839	-3.23778
ASCRP001848	2.34e-07	-12.5425	7.36217	-3.24912
ASCRP002544	1.16e-09	-21.9652	12.9279	-3.25997
ASCRP000163	3.13e-07	-12.1565	7.05301	-3.27424
ASCRP002972	1.27e-09	-21.7545	12.8333	-3.28867
ASCRP000694	9.67e-08	-13.7911	8.30439	-3.31366
ASCRP004346	8.47e-07	-10.9068	5.98656	-3.3422
ASCRP004019	1.11e-08	-17.3375	10.5859	-3.34544
ASCRP001491	1.84e-08	-16.4418	10.0571	-3.39076
ASCRP002450	1.28e-08	-17.084	10.4391	-3.4553
ASCRP003763	1.96e-08	-16.3353	9.99228	-3.51068
ASCRP004376	5.85e-07	-11.3574	6.38318	-3.56039
ASCRP002660	5.74e-09	-18.5835	11.2764	-3.62205
ASCRP004154	3e-08	-15.6172	9.54383	-3.66749
ASCRP004264	1.39e-11	-34.6826	17.2448	-3.66986
ASCRP000991	6.81e-11	-29.4389	15.7418	-3.83438
ASCRP002475	8.09e-09	-17.9274	10.919	-3.93285
ASCRP000014	5.33e-10	-23.8018	13.7119	-3.96226
ASCRP004621	6.15e-09	-18.4522	11.2059	-4.04762
ASCRP004237	8.64e-08	-13.957	8.4234	-4.29148
ASCRP004236	9.75e-08	-13.7786	8.29536	-4.45155
ASCRP002374	2.8e-11	-32.267	16.5909	-4.52751
ASCRP002281	1.35e-11	-34.7763	17.269	-4.84978
ASCRP001002	3.74e-12	-39.6741	18.4229	-4.97843
ASCRP002322	1.14e-11	-35.3815	17.423	-5.78617
ASCRP001083	1.49e-12	-43.6081	19.2157	-5.79536
ASCRP002448	7.78e-14	-58.9879	21.5058	-5.87268
ASCRP002498	8.96e-13	-45.9321	19.6369	-6.09321

## Sheet: Table S3
Table S3. Differential expression analysis for GSE97332.
ID	P.Value	t	B	Log2FC
ASCRP004099	6.85e-08	10.3267	8.42718	4.65314
ASCRP002601	1.89e-13	27.2872	21.094	4.2498
ASCRP002600	5e-15	35.5867	24.2527	4.02735
ASCRP001906	6.85e-05	5.59433	1.26054	3.87424
ASCRP002369	3.13e-07	9.1161	6.85178	3.76619
ASCRP000535	1.71e-06	7.8907	5.08876	3.68416
ASCRP001647	5.29e-05	5.7425	1.52911	3.61021
ASCRP003740	1.65e-06	7.91362	5.12342	3.38646
ASCRP000343	3.35e-08	10.9386	9.16742	3.2222
ASCRP000474	0.000274	4.83002	-0.16841	3.20991
ASCRP003893	5.88e-05	5.68185	1.41952	3.11355
ASCRP001767	0.000168	5.09452	0.33396	3.09334
ASCRP000914	0.00859	3.05805	-3.64721	3.04792
ASCRP003019	0.000494	4.51728	-0.7718	3.00214
ASCRP002193	0.000112	5.32021	0.7562	2.9786
ASCRP002872	6.98e-08	10.311	8.40772	2.96935
ASCRP003057	4.96e-09	12.7143	11.13	2.9162
ASCRP004828	3.66e-07	8.99803	6.68964	2.91565
ASCRP005163	1.45e-05	6.50893	2.87101	2.82144
ASCRP000859	3.12e-05	6.04809	2.07374	2.81909
ASCRP002215	0.000141	5.1932	0.51934	2.80408
ASCRP003327	2.05e-05	6.29812	2.50993	2.79669
ASCRP005164	1.44e-05	6.51395	2.87954	2.77084
ASCRP001656	2.52e-06	7.62696	4.68501	2.76979
ASCRP002894	6.73e-07	8.54891	6.05815	2.69918
ASCRP003808	0.00315	3.56437	-2.65032	2.67484
ASCRP002231	1.56e-11	19.6951	16.9169	2.6634
ASCRP003699	0.000179	5.06222	0.27304	2.64906
ASCRP000601	0.000378	4.65854	-0.49811	2.64656
ASCRP004279	3.44e-05	5.99167	1.97413	2.64307
ASCRP005186	2.5e-05	6.1799	2.30475	2.61861
ASCRP004903	0.00168	3.88363	-2.01732	2.61347
ASCRP003063	1.07e-05	6.69529	3.18515	2.61072
ASCRP004278	0.000129	5.24106	0.60882	2.60325
ASCRP000860	2.56e-05	6.16542	2.2795	2.58805
ASCRP004028	3.13e-05	6.04619	2.07039	2.56731
ASCRP002773	2.43e-06	7.65155	4.72303	2.54725
ASCRP005010	1.69e-06	7.90035	5.10335	2.54161
ASCRP004846	2.47e-05	6.1866	2.31643	2.54122
ASCRP001444	1.27e-06	8.09615	5.3971	2.53757
ASCRP005325	0.00196	3.80486	-2.17344	2.53713
ASCRP000423	0.000521	4.4898	-0.82526	2.50986
ASCRP004228	0.00014	5.19358	0.52005	2.49159
ASCRP000717	1.01e-07	10.0034	8.02139	2.48679
ASCRP000737	1.13e-07	9.91835	7.9129	2.47863
ASCRP002200	1.06e-05	6.69991	3.19288	2.45221
ASCRP002090	0.00511	3.32008	-3.13344	2.4492
ASCRP001462	1.96e-05	6.3266	2.55906	2.44303
ASCRP000313	0.000107	5.34487	0.80197	2.42844
ASCRP004098	0.000122	5.27178	0.66612	2.41869
ASCRP000189	0.00869	3.05215	-3.6587	2.41682
ASCRP001511	2e-05	6.31257	2.53487	2.40855
ASCRP005388	1.57e-06	7.9478	5.17498	2.38773
ASCRP002054	4.68e-06	7.2194	4.04323	2.38604
ASCRP004044	8.19e-06	6.86172	3.46168	2.37936
ASCRP005365	2.68e-05	6.13899	2.2333	2.37895
ASCRP004751	3.93e-05	5.91374	1.83584	2.36633
ASCRP001328	0.000644	4.37893	-1.04153	2.35944
ASCRP003345	3.57e-09	13.0445	11.4674	2.352
ASCRP001111	1.14e-05	6.65592	3.11919	2.34535
ASCRP005178	0.00024	4.90193	-0.03107	2.34069
ASCRP003804	0.000311	4.76291	-0.29708	2.33582
ASCRP000658	0.000555	4.45614	-0.8908	2.32317
ASCRP002736	3.62e-06	7.38761	4.31077	2.32009
ASCRP002086	3.78e-06	7.35846	4.26467	2.31334
ASCRP002123	0.00127	4.02903	-1.72963	2.31264
ASCRP004893	0.000246	4.88828	-0.05711	2.30778
ASCRP004274	2.15e-05	6.26995	2.4612	2.30714
ASCRP003279	0.000154	5.1414	0.42217	2.29893
ASCRP005321	4.07e-08	10.7692	8.96596	2.26968
ASCRP000083	0.0131	2.84286	-4.06308	2.26049
ASCRP000922	0.000129	5.24112	0.60895	2.25223
ASCRP005230	0.00827	3.07749	-3.60933	2.2485
ASCRP005296	2.59e-05	6.15763	2.26589	2.24495
ASCRP004231	5.31e-06	7.13805	3.91248	2.24283
ASCRP003453	4.67e-06	7.22105	4.04586	2.24253
ASCRP002356	0.000147	5.16998	0.47583	2.20584
ASCRP004150	8.34e-05	5.48359	1.05796	2.20153
ASCRP002900	0.00189	3.82403	-2.13544	2.19944
ASCRP004729	0.00425	3.41377	-2.94845	2.19857
ASCRP003906	1.23e-12	23.7728	19.357	2.18723
ASCRP003713	5.07e-05	5.76613	1.57167	2.16071
ASCRP005021	0.00058	4.43319	-0.93555	2.15855
ASCRP000969	0.00242	3.69954	-2.3823	2.15357
ASCRP003646	1.03e-08	12.0116	10.3842	2.11552
ASCRP000580	0.000278	4.82329	-0.1813	2.09941
ASCRP003706	2.57e-05	6.16375	2.27657	2.08514
ASCRP000828	0.00139	3.98225	-1.8221	2.08093
ASCRP001332	8.69e-05	5.46052	1.01556	2.0766
ASCRP003860	6.77e-05	5.60127	1.27319	2.05936
ASCRP000424	0.000239	4.90376	-0.02758	2.05139
ASCRP000832	0.00013	5.23832	0.60371	2.03401
ASCRP004527	0.000744	4.30366	-1.18891	2.02867
ASCRP003963	0.000276	4.82638	-0.17539	2.02729
ASCRP003261	7.86e-06	6.8875	3.50418	2.01852
ASCRP001507	0.000186	5.04101	0.23297	2.01066
ASCRP002957	0.000187	5.03666	0.22474	2.00718
ASCRP002396	0.0397	2.26944	-5.12369	2.00007
ASCRP003890	5.55e-10	15.0507	13.3602	1.99353
ASCRP002770	0.00014	5.19406	0.52094	1.99347
ASCRP004478	1.18e-05	6.63319	3.081	1.99341
ASCRP004441	9.64e-06	6.75991	3.29297	1.9901
ASCRP004952	0.000339	4.71634	-0.38665	1.98673
ASCRP004480	1.43e-05	6.51766	2.88584	1.98453
ASCRP000645	0.000135	5.21521	0.56052	1.98113
ASCRP005284	0.00512	3.31949	-3.1346	1.98074
ASCRP001342	6.79e-07	8.54267	6.04922	1.97511
ASCRP000577	7.71e-05	5.52779	1.13901	1.97424
ASCRP005119	4.88e-06	7.19224	3.99967	1.9695
ASCRP002480	8.46e-10	14.5749	12.9343	1.96806
ASCRP003344	1.72e-07	9.5794	7.47303	1.95936
ASCRP004613	2.44e-07	9.30767	7.11152	1.94976
ASCRP004521	0.000109	5.33304	0.78002	1.9472
ASCRP001590	1.1e-08	11.9453	10.3118	1.94706
ASCRP002547	6.5e-07	8.57413	6.09424	1.93943
ASCRP001666	2.59e-05	6.15964	2.2694	1.93222
ASCRP004093	0.000762	4.29095	-1.21382	1.93213
ASCRP005120	3.34e-05	6.00867	2.00419	1.92663
ASCRP000427	6.73e-05	5.60494	1.27988	1.92105
ASCRP000389	1.3e-12	23.687	19.3108	1.92059
ASCRP002094	0.0318	2.38729	-4.91315	1.91952
ASCRP003465	1.47e-05	6.49749	2.85157	1.91135
ASCRP000018	1.23e-14	33.3204	23.4976	1.90788
ASCRP001820	0.00189	3.82485	-2.13382	1.90658
ASCRP001821	0.00115	4.07735	-1.6342	1.90457
ASCRP000317	4.11e-06	7.30454	4.17912	1.90328
ASCRP002548	5.16e-07	8.74283	6.33371	1.90291
ASCRP002854	2.42e-08	11.224	9.50081	1.89557
ASCRP002354	5.85e-05	5.68473	1.42474	1.89426
ASCRP000272	2.04e-05	6.30224	2.51703	1.87899
ASCRP000328	0.000614	4.40363	-0.99327	1.87613
ASCRP000657	0.000184	5.04561	0.24165	1.87119
ASCRP002688	0.000142	5.18837	0.51029	1.86505
ASCRP000259	6.72e-07	8.54946	6.05894	1.86447
ASCRP005348	1.87e-05	6.35477	2.60756	1.8625
ASCRP003450	3.65e-05	5.95708	1.91285	1.86194
ASCRP002505	0.000289	4.80269	-0.22077	1.85684
ASCRP005175	1.68e-05	6.4187	2.71722	1.85112
ASCRP002311	1.85e-08	11.4644	9.77595	1.84682
ASCRP003802	0.000116	5.29716	0.71338	1.84448
ASCRP001942	1.16e-05	6.64662	3.10358	1.8427
ASCRP000636	0.000167	5.10017	0.3446	1.841
ASCRP003846	5.9e-06	7.07012	3.80262	1.82615
ASCRP005081	0.0104	2.96306	-3.83161	1.81044
ASCRP003817	6.01e-05	5.66902	1.39629	1.80345
ASCRP003789	0.00846	3.0662	-3.63134	1.79833
ASCRP004872	0.000559	4.45305	-0.89683	1.797
ASCRP002800	0.00133	4.00364	-1.77982	1.79592
ASCRP001784	9.01e-05	5.44016	0.97808	1.79362
ASCRP002928	1.3e-12	23.6831	19.3087	1.78689
ASCRP002859	0.000238	4.90717	-0.02108	1.78195
ASCRP003678	0.00028	4.81895	-0.18961	1.78171
ASCRP003588	1.67e-09	13.831	12.2406	1.77242
ASCRP000315	9.41e-08	10.0642	8.09856	1.7711
ASCRP000226	4.46e-05	5.84073	1.70555	1.76129
ASCRP005350	0.000663	4.36339	-1.07193	1.76079
ASCRP002743	2.76e-07	9.21288	6.98351	1.75233
ASCRP003788	0.00854	3.06089	-3.64169	1.74785
ASCRP000113	6.81e-05	5.5975	1.26632	1.74316
ASCRP002562	0.000684	4.34767	-1.10268	1.742
ASCRP002165	8.58e-09	12.1818	10.5684	1.74036
ASCRP000770	0.000141	5.19171	0.51654	1.73896
ASCRP001922	8.65e-05	5.46279	1.01973	1.73885
ASCRP001672	2.93e-09	13.2462	11.6699	1.7385
ASCRP001292	7.75e-05	5.52457	1.13312	1.73801
ASCRP001614	1.74e-08	11.5231	9.8425	1.73791
ASCRP001697	8.06e-06	6.87194	3.47853	1.72852
ASCRP004873	9.99e-06	6.73731	3.25533	1.72331
ASCRP002803	7.65e-06	6.90462	3.53234	1.71965
ASCRP001128	3.75e-06	7.36357	4.27276	1.71776
ASCRP002062	0.000978	4.16178	-1.46773	1.71694
ASCRP000443	0.0023	3.72473	-2.33232	1.70493
ASCRP002233	0.00135	3.99457	-1.79774	1.70371
ASCRP001727	0.000152	5.14947	0.43732	1.70112
ASCRP002307	0.105	1.73694	-6.00449	1.70104
ASCRP002799	0.000528	4.48258	-0.83931	1.69752
ASCRP000500	0.00602	3.23818	-3.29467	1.69153
ASCRP003845	0.00575	3.26138	-3.24904	1.68832
ASCRP004103	0.000166	5.10247	0.34894	1.68638
ASCRP000390	1.01e-13	28.5771	21.663	1.68349
ASCRP002749	0.00014	5.19639	0.52531	1.67796
ASCRP004775	1.79e-07	9.55063	7.43513	1.67567
ASCRP000286	0.0152	2.76918	-4.20374	1.6756
ASCRP000017	1.41e-06	8.02626	5.29281	1.67395
ASCRP001109	0.000377	4.66024	-0.49483	1.67321
ASCRP000942	2.02e-05	6.30577	2.52313	1.67046
ASCRP002793	6.17e-05	5.65422	1.36945	1.66667
ASCRP001214	0.00228	3.7287	-2.32446	1.66505
ASCRP003861	2.81e-08	11.0926	9.34819	1.66502
ASCRP001596	0.00304	3.58351	-2.61238	1.66462
ASCRP001482	0.000397	4.6328	-0.54783	1.66273
ASCRP002087	1.44e-06	8.01014	5.26866	1.65791
ASCRP005357	3.47e-05	5.98697	1.96583	1.65085
ASCRP001564	0.000156	5.13742	0.41469	1.65056
ASCRP004277	0.000176	5.06896	0.28575	1.64643
ASCRP003486	0.0239	2.53618	-4.64103	1.64157
ASCRP001843	0.00147	3.95262	-1.88073	1.6345
ASCRP002257	0.000421	4.60136	-0.60867	1.62182
ASCRP001029	2.05e-05	6.29783	2.50941	1.61987
ASCRP001065	8.84e-05	5.45048	0.99707	1.61746
ASCRP004027	3.02e-05	6.06771	2.10827	1.61601
ASCRP005320	1.36e-05	6.54644	2.93463	1.61366
ASCRP000921	1.17e-05	6.63809	3.08925	1.61255
ASCRP004363	0.000292	4.79719	-0.2313	1.60983
ASCRP002593	0.000985	4.15796	-1.47525	1.60865
ASCRP005390	1.39e-05	6.53228	2.91064	1.6071
ASCRP000054	0.000379	4.65783	-0.49948	1.60593
ASCRP005169	0.00169	3.88246	-2.01964	1.59847
ASCRP000162	0.00158	3.91588	-1.95346	1.59367
ASCRP000752	0.0302	2.41466	-4.86363	1.58745
ASCRP004615	3.6e-05	5.96538	1.92757	1.58717
ASCRP001048	3.19e-05	6.03638	2.0531	1.58474
ASCRP002784	0.00015	5.15597	0.44953	1.58391
ASCRP003535	2.9e-13	26.4492	20.7058	1.57442
ASCRP003377	0.000806	4.26196	-1.27071	1.56571
ASCRP003329	0.000159	5.12603	0.39327	1.56017
ASCRP004599	0.000408	4.61827	-0.57595	1.5578
ASCRP002926	0.000101	5.37716	0.86177	1.55619
ASCRP002796	0.000277	4.8254	-0.17727	1.55281
ASCRP004668	0.0022	3.74808	-2.28603	1.5446
ASCRP003715	0.000385	4.64956	-0.51545	1.54322
ASCRP000889	5.96e-07	8.63772	6.18491	1.53742
ASCRP000063	4.48e-05	5.83753	1.69981	1.53713
ASCRP003574	0.000501	4.51039	-0.78519	1.53066
ASCRP003071	6.84e-07	8.53718	6.04134	1.53026
ASCRP000284	3.22e-05	6.03092	2.04348	1.52687
ASCRP002453	6.43e-08	10.3794	8.4923	1.52658
ASCRP003082	0.000479	4.5335	-0.74028	1.52484
ASCRP002075	9.83e-06	6.74733	3.27203	1.52024
ASCRP004292	1.43e-05	6.51656	2.88397	1.51259
ASCRP002244	5.69e-05	5.70036	1.45303	1.50794
ASCRP004967	1.3e-05	6.57506	2.98304	1.50522
ASCRP005012	0.000184	5.04617	0.24272	1.50295
ASCRP000581	0.000351	4.69852	-0.42098	1.50289
ASCRP002368	1e-06	8.26487	5.64639	1.4976
ASCRP004124	0.000207	4.98232	0.12181	1.49592
ASCRP004502	1.62e-05	6.44005	2.75371	1.49563
ASCRP000201	7.86e-07	8.43644	5.89628	1.48617
ASCRP003980	0.00015	5.15625	0.45007	1.48042
ASCRP000698	2.5e-07	9.28894	7.08631	1.46793
ASCRP001510	4.67e-06	7.22018	4.04447	1.46629
ASCRP004200	6.88e-05	5.59219	1.25666	1.45459
ASCRP005307	1.11e-05	6.6708	3.14415	1.45445
ASCRP002742	1.9e-07	9.49991	7.36809	1.44719
ASCRP001182	0.00263	3.65573	-2.46918	1.4464
ASCRP004753	5.97e-05	5.67308	1.40364	1.44418
ASCRP004848	4.32e-06	7.271	4.12569	1.44368
ASCRP000372	1.06e-05	6.70201	3.19639	1.44032
ASCRP003875	0.000251	4.87869	-0.07541	1.43923
ASCRP002472	1.57e-05	6.45919	2.78636	1.43834
ASCRP000480	5.19e-08	10.5607	8.71438	1.43795
ASCRP002986	0.000722	4.31945	-1.15796	1.43697
ASCRP002912	4.8e-08	10.6263	8.79397	1.43595
ASCRP001223	0.000803	4.2636	-1.26749	1.432
ASCRP005187	0.114	1.68502	-6.0828	1.43037
ASCRP002918	0.00101	4.14526	-1.50026	1.43004
ASCRP003900	3.24e-06	7.4613	4.42678	1.42911
ASCRP000071	1.32e-07	9.79258	7.75109	1.42525
ASCRP001312	0.000194	5.01721	0.18792	1.42424
ASCRP005273	0.0019	3.82092	-2.14161	1.42293
ASCRP005381	5.41e-09	12.6296	11.042	1.42108
ASCRP000961	0.00145	3.95985	-1.86643	1.41527
ASCRP005143	9.83e-08	10.0281	8.05282	1.41283
ASCRP001044	0.000104	5.36014	0.83026	1.41081
ASCRP003342	5.97e-06	7.06285	3.79081	1.40191
ASCRP000566	0.000159	5.12439	0.3902	1.39867
ASCRP004742	0.000395	4.63604	-0.54158	1.39549
ASCRP002347	0.00209	3.7735	-2.23563	1.39063
ASCRP004185	1.06e-05	6.70315	3.1983	1.38886
ASCRP002316	3.52e-07	9.02871	6.73192	1.38878
ASCRP000772	1.85e-05	6.36007	2.61667	1.38825
ASCRP002315	2.39e-06	7.66477	4.74344	1.38792
ASCRP004079	0.000144	5.17854	0.49187	1.38378
ASCRP003550	0.000139	5.19841	0.52909	1.37099
ASCRP005346	0.000128	5.24694	0.6198	1.36767
ASCRP005244	6.64e-07	8.55847	6.07185	1.36761
ASCRP003222	0.000385	4.64884	-0.51683	1.36305
ASCRP001800	5e-10	15.1712	13.466	1.36272
ASCRP002431	1.5e-06	7.98059	5.22432	1.35253
ASCRP002266	4.61e-10	15.2653	13.548	1.34415
ASCRP000964	4.52e-06	7.2414	4.07843	1.34236
ASCRP000385	3.39e-06	7.43095	4.37908	1.34134
ASCRP005274	0.0245	2.52331	-4.66479	1.33808
ASCRP004962	1.3e-05	6.57562	2.98398	1.33466
ASCRP001174	6.71e-06	6.98839	3.66962	1.33257
ASCRP000861	9.31e-05	5.42188	0.94437	1.33249
ASCRP003066	0.00101	4.14708	-1.49669	1.33112
ASCRP001691	0.000286	4.80722	-0.21208	1.3282
ASCRP004869	0.00192	3.81622	-2.15092	1.32805
ASCRP002950	6.79e-06	6.98039	3.65653	1.32671
ASCRP004349	0.00619	3.22375	-3.32302	1.32636
ASCRP000192	0.0122	2.88184	-3.98827	1.32288
ASCRP000380	0.000496	4.51603	-0.77423	1.3223
ASCRP002246	1.1e-08	11.9509	10.3179	1.31075
ASCRP000958	4.55e-05	5.82927	1.68503	1.31054
ASCRP000371	4.69e-07	8.81371	6.43332	1.30981
ASCRP002348	3.13e-05	6.04612	2.07026	1.30969
ASCRP000347	0.00303	3.5849	-2.60963	1.30718
ASCRP000143	1.05e-05	6.70519	3.2017	1.30528
ASCRP003296	2.36e-05	6.21483	2.36558	1.30482
ASCRP002217	2.22e-06	7.71265	4.81718	1.30168
ASCRP000789	1.98e-08	11.4031	9.70633	1.29713
ASCRP002405	3.27e-05	6.02037	2.02486	1.29481
ASCRP003990	0.00281	3.62276	-2.53456	1.28662
ASCRP005220	1.21e-06	8.13355	5.45267	1.28632
ASCRP003626	0.000668	4.35932	-1.07989	1.2846
ASCRP000808	0.000168	5.09589	0.33653	1.2842
ASCRP000838	4.52e-06	7.24201	4.07941	1.28199
ASCRP004094	1.97e-05	6.32164	2.55051	1.28117
ASCRP001985	1.94e-05	6.33029	2.56542	1.28057
ASCRP005065	0.000317	4.7528	-0.31651	1.28043
ASCRP002471	6.1e-07	8.62068	6.16065	1.279
ASCRP005392	7.62e-06	6.90766	3.53734	1.27647
ASCRP000950	1.87e-05	6.35183	2.6025	1.27344
ASCRP003826	0.000131	5.23247	0.5928	1.27188
ASCRP003361	4.14e-05	5.88337	1.78172	1.27138
ASCRP000205	5.65e-05	5.70459	1.46067	1.26726
ASCRP000441	0.000717	4.32293	-1.15113	1.26612
ASCRP004825	8.62e-05	5.46497	1.02374	1.26275
ASCRP002783	1.72e-07	9.5811	7.47525	1.26082
ASCRP002205	1.47e-07	9.70372	7.63576	1.25708
ASCRP000374	0.000593	4.42209	-0.95722	1.25284
ASCRP000089	2.3e-05	6.22996	2.39186	1.25149
ASCRP000142	0.000864	4.22582	-1.34172	1.24979
ASCRP001265	0.000838	4.24208	-1.30976	1.24569
ASCRP001931	0.000251	4.87796	-0.07679	1.24469
ASCRP000217	0.0084	3.0697	-3.62452	1.24347
ASCRP000180	1.19e-07	9.87017	7.8511	1.24307
ASCRP002902	0.000264	4.85126	-0.12779	1.23077
ASCRP004781	1.48e-05	6.4965	2.8499	1.22862
ASCRP001351	0.000386	4.64801	-0.51843	1.22661
ASCRP005240	8.15e-06	6.86522	3.46745	1.22651
ASCRP004123	0.000858	4.22934	-1.3348	1.22372
ASCRP001049	0.000213	4.9658	0.09045	1.22219
ASCRP001340	0.000223	4.94087	0.04308	1.21416
ASCRP001071	0.00168	3.88282	-2.01894	1.21047
ASCRP001266	0.00234	3.71466	-2.35231	1.21025
ASCRP000100	0.00222	3.74251	-2.29708	1.20887
ASCRP005176	0.000111	5.32324	0.76184	1.20745
ASCRP001930	0.00167	3.88726	-2.01014	1.2068
ASCRP002130	1.03e-05	6.71637	3.22038	1.20593
ASCRP000640	7.49e-06	6.91814	3.55457	1.20449
ASCRP004538	1.2e-07	9.86652	7.84641	1.20351
ASCRP001282	0.00455	3.37889	-3.01739	1.20263
ASCRP004808	2.15e-06	7.73414	4.85016	1.19895
ASCRP002308	2.99e-05	6.07331	2.11813	1.19857
ASCRP002394	0.000203	4.9927	0.1415	1.19514
ASCRP003844	2.36e-05	6.21331	2.36293	1.19252
ASCRP000173	6.6e-05	5.61568	1.29943	1.19225
ASCRP001801	0.00332	3.53796	-2.70265	1.19129
ASCRP003263	1.49e-05	6.49235	2.84284	1.1907
ASCRP002884	2.93e-05	6.08481	2.13834	1.18753
ASCRP000994	3.9e-06	7.33828	4.23269	1.18333
ASCRP002000	1.87e-06	7.82917	4.99536	1.18168
ASCRP000411	4.47e-05	5.83874	1.70198	1.17937
ASCRP002340	8.1e-06	6.869	3.47369	1.17889
ASCRP004722	0.00326	3.54796	-2.68283	1.17848
ASCRP001234	1.02e-06	8.2525	5.62823	1.17821
ASCRP002723	0.000149	5.16167	0.46024	1.17733
ASCRP002344	0.000753	4.29705	-1.20187	1.17582
ASCRP005297	0.000183	5.0482	0.24655	1.17474
ASCRP000473	5.79e-05	5.69004	1.43437	1.17053
ASCRP002715	9.89e-08	10.0236	8.04706	1.16996
ASCRP001567	1.62e-05	6.4393	2.75242	1.16973
ASCRP004724	0.000903	4.20331	-1.38597	1.16584
ASCRP004997	0.00131	4.01185	-1.76357	1.16401
ASCRP002735	5.62e-06	7.10077	3.85226	1.16293
ASCRP004118	3.32e-10	15.6501	13.8782	1.16224
ASCRP001524	1.43e-05	6.51559	2.88232	1.16155
ASCRP004283	2.26e-05	6.24031	2.40984	1.16145
ASCRP005210	1.04e-05	6.714	3.21643	1.15041
ASCRP004190	2.92e-05	6.08662	2.14151	1.14879
ASCRP005364	3.76e-06	7.36218	4.27056	1.1456
ASCRP002592	0.00393	3.45275	-2.87136	1.14281
ASCRP002876	0.000264	4.84991	-0.13038	1.14124
ASCRP001180	0.00058	4.43313	-0.93568	1.14111
ASCRP003583	6.74e-05	5.60355	1.27734	1.13933
ASCRP001249	0.018	2.68072	-4.37121	1.13803
ASCRP005016	2.83e-08	11.0853	9.3397	1.13483
ASCRP000991	4.3e-05	5.86131	1.74234	1.13247
ASCRP005384	5.05e-05	5.76909	1.57699	1.12775
ASCRP002616	0.000119	5.28328	0.68753	1.12702
ASCRP001425	1.79e-05	6.38073	2.65214	1.12337
ASCRP002124	3.8e-06	7.35608	4.26091	1.1202
ASCRP002126	5.17e-05	5.7554	1.55236	1.12004
ASCRP001289	0.00309	3.5743	-2.63063	1.12
ASCRP001846	1.47e-07	9.70378	7.63584	1.11974
ASCRP004253	0.000582	4.43141	-0.93904	1.11925
ASCRP005177	0.000357	4.68871	-0.43989	1.11758
ASCRP004539	0.00236	3.71106	-2.35945	1.11732
ASCRP000871	1.35e-05	6.55045	2.94142	1.11707
ASCRP005217	1.56e-05	6.46481	2.79596	1.11632
ASCRP002539	0.000242	4.89719	-0.04011	1.11582
ASCRP002733	6.49e-08	10.3718	8.48298	1.11577
ASCRP002189	6.99e-06	6.96236	3.62706	1.11083
ASCRP004120	8.51e-05	5.4718	1.0363	1.10704
ASCRP004647	0.0916	1.81276	-5.88739	1.10687
ASCRP000122	4.93e-05	5.7824	1.60093	1.10367
ASCRP001419	9.14e-08	10.0883	8.12892	1.10215
ASCRP005339	4.24e-05	5.86888	1.75587	1.1019
ASCRP002768	0.00171	3.87613	-2.03218	1.09624
ASCRP000170	2.41e-07	9.31628	7.1231	1.09548
ASCRP001504	0.00012	5.28051	0.68239	1.09095
ASCRP003287	8.67e-05	5.4614	1.01717	1.0885
ASCRP001986	3.64e-09	13.024	11.4468	1.08672
ASCRP002248	8.59e-06	6.83158	3.41188	1.08566
ASCRP002692	3.8e-05	5.93283	1.86981	1.07981
ASCRP002140	0.00115	4.07737	-1.63416	1.07841
ASCRP003884	2.42e-06	7.6541	4.72697	1.07669
ASCRP000386	2.11e-05	6.28081	2.48	1.07542
ASCRP004689	3.69e-05	5.95011	1.90049	1.07524
ASCRP000821	0.00127	4.0279	-1.73186	1.0751
ASCRP004482	0.000215	4.96078	0.08092	1.07354
ASCRP002489	0.000126	5.25373	0.63247	1.07064
ASCRP003614	5.08e-10	15.1533	13.4503	1.06895
ASCRP005326	6.41e-05	5.63187	1.32886	1.06817
ASCRP002237	5.43e-05	5.72686	1.50089	1.06629
ASCRP003889	0.000611	4.4065	-0.98765	1.06404
ASCRP002795	4.29e-05	5.8623	1.74411	1.06017
ASCRP002292	0.00104	4.12907	-1.53217	1.05685
ASCRP002938	3.44e-05	5.99206	1.97483	1.05591
ASCRP004005	0.00774	3.11119	-3.54356	1.05586
ASCRP004602	0.0194	2.64455	-4.43919	1.05486
ASCRP003537	6.16e-06	7.04197	3.7569	1.04942
ASCRP001210	5.73e-05	5.69598	1.44511	1.04911
ASCRP002072	1.42e-07	9.73131	7.67165	1.04881
ASCRP003118	5.96e-05	5.67378	1.40492	1.04411
ASCRP005221	1.33e-06	8.06622	5.35251	1.04342
ASCRP003838	2.32e-10	16.0824	14.2397	1.04262
ASCRP002599	5.16e-07	8.74335	6.33444	1.04195
ASCRP005006	2.65e-06	7.59295	4.63228	1.04102
ASCRP005360	2.37e-05	6.21126	2.35936	1.03963
ASCRP002143	1.94e-09	13.6733	12.0889	1.03822
ASCRP005344	0.0188	2.65934	-4.41142	1.03739
ASCRP000279	0.000182	5.052	0.25373	1.0353
ASCRP002867	0.00842	3.06823	-3.62738	1.03489
ASCRP000995	0.0206	2.61178	-4.50053	1.02773
ASCRP002039	1.18e-07	9.8806	7.8645	1.02685
ASCRP000232	0.000973	4.16435	-1.46265	1.0243
ASCRP001979	0.0012	4.05521	-1.67791	1.0235
ASCRP002238	0.000178	5.06467	0.27766	1.02142
ASCRP002546	1.67e-10	16.4892	14.571	1.02069
ASCRP003770	8.37e-06	6.84821	3.43937	1.02033
ASCRP002583	0.00291	3.60514	-2.5695	1.01798
ASCRP004680	9.64e-06	6.75997	3.29307	1.01515
ASCRP002533	9.53e-05	5.40888	0.92039	1.01399
ASCRP004465	3.34e-07	9.0665	6.78386	1.01317
ASCRP003255	1.47e-05	6.49962	2.85521	1.0109
ASCRP002067	0.000132	5.22601	0.58072	1.01087
ASCRP004429	0.00481	3.35149	-3.07147	1.00945
ASCRP002171	0.00192	3.81617	-2.15101	1.00671
ASCRP003511	0.00376	3.4755	-2.82636	1.00503
ASCRP005271	0.000102	5.3689	0.84649	1.00425
ASCRP001429	0.000251	4.87882	-0.07516	1.00374
ASCRP002009	0.00426	3.41228	-2.9514	1.00124
ASCRP004159	1.22e-07	9.85071	7.82607	1.00009
ASCRP001589	0.0328	-2.37052	-4.9434	-1.002
ASCRP003397	1.02e-06	-8.25214	5.6277	-1.00237
ASCRP000603	0.0102	-2.9702	-3.81781	-1.00427
ASCRP000876	0.00114	-4.08246	-1.6241	-1.00641
ASCRP000314	0.0288	-2.43971	-4.81809	-1.00831
ASCRP000512	0.000553	-4.4586	-0.88602	-1.00979
ASCRP005293	0.000331	-4.72903	-0.36222	-1.0099
ASCRP000494	0.000222	-4.94464	0.05023	-1.01032
ASCRP005030	8.24e-06	-6.85834	3.45609	-1.01356
ASCRP001711	0.000409	-4.61671	-0.57896	-1.01555
ASCRP002157	0.00018	-5.05651	0.26224	-1.02214
ASCRP002213	9.56e-05	-5.40696	0.91686	-1.024
ASCRP002208	4.19e-07	-8.89729	6.55003	-1.02843
ASCRP004891	0.00468	-3.36495	-3.0449	-1.03191
ASCRP000794	1.16e-06	-8.15812	5.48908	-1.03399
ASCRP004418	0.00014	-5.19595	0.52448	-1.03534
ASCRP004841	0.0149	-2.77762	-4.18768	-1.03778
ASCRP002407	0.00174	-3.86676	-2.05075	-1.04061
ASCRP000157	0.0027	-3.64229	-2.49584	-1.04094
ASCRP000238	9.46e-05	-5.41265	0.92736	-1.04122
ASCRP004989	0.00489	-3.34237	-3.08946	-1.0413
ASCRP002247	0.000474	-4.53904	-0.72952	-1.04412
ASCRP003354	1.61e-05	-6.44524	2.76257	-1.04513
ASCRP001173	2e-05	-6.31268	2.53506	-1.0473
ASCRP004137	1.35e-06	-8.05368	5.3338	-1.05233
ASCRP005124	4.83e-06	-7.19847	4.00967	-1.05336
ASCRP003659	5.38e-05	-5.73185	1.5099	-1.05384
ASCRP001842	0.000115	-5.30171	0.72182	-1.0564
ASCRP003870	2.5e-05	-6.17869	2.30263	-1.0568
ASCRP000570	0.0248	-2.51584	-4.67857	-1.05776
ASCRP002452	0.0014	-3.97657	-1.83334	-1.0584
ASCRP001992	3.5e-06	-7.40882	4.34423	-1.05935
ASCRP002264	0.0546	-2.09923	-5.41889	-1.06233
ASCRP002139	0.00645	-3.2029	-3.36397	-1.06269
ASCRP000151	0.00238	-3.70652	-2.36845	-1.06329
ASCRP000183	0.0102	-2.97302	-3.81236	-1.06389
ASCRP004394	0.00447	-3.38849	-2.99842	-1.06772
ASCRP000009	5.34e-05	-5.73618	1.51771	-1.06804
ASCRP003052	2.64e-06	-7.59706	4.63866	-1.06882
ASCRP002716	2.43e-05	-6.19526	2.33151	-1.07253
ASCRP001368	6.14e-06	-7.04404	3.76027	-1.07395
ASCRP000483	1.58e-06	-7.9445	5.17001	-1.07629
ASCRP000329	1.76e-06	-7.87064	5.05836	-1.07796
ASCRP000150	0.000875	-4.21931	-1.35452	-1.08042
ASCRP000993	0.00269	-3.64488	-2.4907	-1.08186
ASCRP001188	0.00102	-4.14074	-1.50917	-1.0849
ASCRP002325	1.94e-11	-19.3791	16.7046	-1.08776
ASCRP005148	0.00575	-3.26114	-3.24952	-1.08836
ASCRP004531	5.71e-07	-8.66902	6.22936	-1.09002
ASCRP000088	1.86e-05	-6.35773	2.61264	-1.09042
ASCRP003908	0.00152	-3.93452	-1.91655	-1.09047
ASCRP002376	0.00141	-3.97203	-1.84233	-1.09136
ASCRP002240	0.0195	-2.63963	-4.44841	-1.09195
ASCRP002703	0.0046	-3.37367	-3.02768	-1.09313
ASCRP002552	0.000152	-5.14936	0.43713	-1.09378
ASCRP002224	7.65e-07	-8.45662	5.92543	-1.09405
ASCRP002278	0.00209	-3.77244	-2.23771	-1.09511
ASCRP000711	7.33e-05	-5.55587	1.19038	-1.09527
ASCRP002678	1.3e-05	-6.57696	2.98625	-1.09539
ASCRP003522	9.73e-05	-5.39698	0.89841	-1.09649
ASCRP004169	0.000143	-5.18439	0.50282	-1.09995
ASCRP003547	1.32e-05	-6.56528	2.96651	-1.10492
ASCRP003922	1.78e-06	-7.86368	5.0478	-1.10745
ASCRP003458	1.87e-06	-7.82948	4.99583	-1.10828
ASCRP003137	0.00259	-3.66451	-2.45177	-1.11206
ASCRP003773	0.000285	-4.81	-0.20675	-1.11369
ASCRP000342	0.00279	-3.62694	-2.52627	-1.11477
ASCRP001650	3.38e-06	-7.4319	4.38058	-1.1172
ASCRP004167	8.14e-05	-5.49724	1.08301	-1.11837
ASCRP003257	2.11e-09	-13.5867	12.0049	-1.11852
ASCRP003409	0.00725	-3.14399	-3.47943	-1.11931
ASCRP005203	0.00458	-3.37603	-3.02302	-1.12466
ASCRP005224	6.33e-05	-5.6391	1.34201	-1.12758
ASCRP004477	0.00816	-3.08405	-3.59655	-1.13205
ASCRP003516	2.57e-05	-6.16355	2.27623	-1.13762
ASCRP002211	0.00337	-3.53101	-2.71643	-1.1388
ASCRP000965	6.04e-06	-7.05496	3.778	-1.13941
ASCRP002518	0.000265	-4.84938	-0.13139	-1.1407
ASCRP002864	1.8e-05	-6.37763	2.64683	-1.14176
ASCRP003469	0.00707	-3.1565	-3.45493	-1.14352
ASCRP004619	0.00183	-3.84053	-2.10274	-1.14416
ASCRP003717	0.00521	-3.31061	-3.1521	-1.14417
ASCRP003188	8.56e-05	-5.469	1.03116	-1.14472
ASCRP000310	0.00117	-4.06787	-1.65291	-1.1451
ASCRP001251	0.00808	-3.08893	-3.58702	-1.1451
ASCRP005136	0.00208	-3.77661	-2.22946	-1.15439
ASCRP002446	0.000237	-4.90776	-0.01997	-1.15845
ASCRP002891	0.000154	-5.1434	0.42593	-1.15953
ASCRP003309	4.43e-05	-5.84453	1.71234	-1.16297
ASCRP005351	0.00183	-3.83929	-2.10519	-1.16331
ASCRP003661	9.37e-05	-5.41841	0.93799	-1.16382
ASCRP000795	0.000211	-4.97063	0.09962	-1.16502
ASCRP002597	0.000818	-4.25413	-1.2861	-1.1651
ASCRP001392	0.000466	-4.54881	-0.71056	-1.16585
ASCRP003060	0.000143	-5.18317	0.50055	-1.16889
ASCRP005036	0.00417	-3.42296	-2.93029	-1.1733
ASCRP000322	5.46e-05	-5.72433	1.49633	-1.17406
ASCRP003430	0.000948	-4.17796	-1.43587	-1.17803
ASCRP001201	0.0001	-5.37905	0.86527	-1.17812
ASCRP001665	5.91e-05	-5.67821	1.41294	-1.18488
ASCRP000781	3.1e-06	-7.48975	4.47139	-1.18605
ASCRP002153	0.000256	-4.86704	-0.09764	-1.18908
ASCRP001695	7.67e-05	-5.53085	1.1446	-1.19215
ASCRP002384	0.000245	-4.89102	-0.05187	-1.19268
ASCRP003107	3.43e-06	-7.42292	4.36645	-1.19291
ASCRP003489	0.000125	-5.25879	0.6419	-1.1958
ASCRP002823	0.000798	-4.2674	-1.26004	-1.19747
ASCRP000227	0.0106	-2.9517	-3.85359	-1.1996
ASCRP003300	0.00156	-3.92123	-1.94286	-1.2066
ASCRP002611	1.54e-10	-16.5927	14.654	-1.20674
ASCRP003540	0.00273	-3.63783	-2.50469	-1.2106
ASCRP001903	0.00183	-3.83959	-2.10459	-1.21101
ASCRP001899	2.24e-07	-9.37296	7.19912	-1.21731
ASCRP000104	2.95e-07	-9.16275	6.91541	-1.21799
ASCRP003648	0.00142	-3.96937	-1.84759	-1.21925
ASCRP000235	8.15e-05	-5.49672	1.08205	-1.22685
ASCRP001712	0.000797	-4.26764	-1.25957	-1.22991
ASCRP005111	0.000119	-5.28637	0.69329	-1.23766
ASCRP004151	2.98e-06	-7.51547	4.51162	-1.243
ASCRP000098	1.11e-06	-8.19375	5.54174	-1.24379
ASCRP001786	0.000725	-4.31678	-1.16318	-1.24656
ASCRP003796	7.28e-05	-5.55994	1.19781	-1.25114
ASCRP001494	0.000129	-5.241	0.60872	-1.25433
ASCRP000039	4.69e-05	-5.8111	1.65246	-1.25466
ASCRP000754	9.32e-05	-5.4213	0.94331	-1.25477
ASCRP003839	2.41e-05	-6.20183	2.34295	-1.25704
ASCRP000144	4.89e-05	-5.78678	1.60881	-1.25714
ASCRP002404	0.00708	-3.15572	-3.45645	-1.25984
ASCRP005299	2.48e-08	-11.2021	9.4754	-1.26066
ASCRP002390	0.00998	-2.9825	-3.79399	-1.26118
ASCRP004864	0.00213	-3.76268	-2.25707	-1.27018
ASCRP003220	2.97e-06	-7.51765	4.51503	-1.27292
ASCRP000526	0.000269	-4.84082	-0.14776	-1.27339
ASCRP001568	4.92e-07	-8.77816	6.38343	-1.27342
ASCRP000058	0.00084	-4.24076	-1.31235	-1.27421
ASCRP002651	1.21e-05	-6.61868	3.05659	-1.27506
ASCRP004994	0.000358	-4.68782	-0.4416	-1.27869
ASCRP004012	0.000303	-4.77604	-0.27189	-1.28792
ASCRP005222	0.00845	-3.06628	-3.63118	-1.28834
ASCRP004574	0.000621	-4.39774	-1.00477	-1.28836
ASCRP005374	0.00196	-3.80456	-2.17404	-1.28906
ASCRP001898	9.46e-08	-10.06	8.0932	-1.29581
ASCRP003053	1.06e-05	-6.70317	3.19834	-1.2965
ASCRP003218	1.19e-06	-8.14097	5.46367	-1.29955
ASCRP002148	0.000571	-4.44188	-0.91861	-1.29977
ASCRP001591	5.44e-05	-5.72588	1.49913	-1.30231
ASCRP000431	1.08e-05	-6.69165	3.17907	-1.30292
ASCRP003212	4.85e-06	-7.19565	4.00514	-1.30298
ASCRP004211	3.86e-06	-7.34579	4.2446	-1.30412
ASCRP000269	7.31e-05	-5.55769	1.1937	-1.30981
ASCRP002905	3.82e-07	-8.96738	6.64728	-1.31327
ASCRP005228	0.000129	-5.24134	0.60935	-1.31594
ASCRP003902	0.0018	-3.84855	-2.08684	-1.31612
ASCRP000026	0.00366	-3.48876	-2.8001	-1.31848
ASCRP001876	5.87e-05	-5.68283	1.4213	-1.31911
ASCRP004018	3.09e-05	-6.05335	2.083	-1.32066
ASCRP003487	3.71e-05	-5.94723	1.89538	-1.32068
ASCRP001445	0.000152	-5.14853	0.43557	-1.32115
ASCRP003754	1.61e-05	-6.44232	2.75758	-1.32351
ASCRP005316	2.33e-08	-11.2576	9.53957	-1.32507
ASCRP004077	0.00011	-5.32802	0.77072	-1.33141
ASCRP004929	0.0776	-1.90623	-5.73886	-1.33329
ASCRP002235	0.00165	-3.89284	-1.99909	-1.33412
ASCRP001667	0.0191	-2.65114	-4.42682	-1.33509
ASCRP005112	5.11e-07	-8.74979	6.34352	-1.33606
ASCRP003475	0.00166	-3.88884	-2.00701	-1.33634
ASCRP004905	6.58e-05	-5.61781	1.3033	-1.33711
ASCRP003232	2.08e-06	-7.75863	4.88769	-1.33826
ASCRP003389	8.52e-05	-5.47119	1.03518	-1.34173
ASCRP001358	3.59e-06	-7.39179	4.31736	-1.34394
ASCRP002842	1.13e-07	-9.91865	7.91328	-1.3454
ASCRP002051	7.77e-06	-6.8953	3.51701	-1.34565
ASCRP003059	0.000729	-4.31396	-1.1687	-1.3499
ASCRP001067	7.01e-06	-6.9604	3.62385	-1.35063
ASCRP001324	0.000823	-4.25139	-1.29147	-1.3544
ASCRP002223	4.39e-07	-8.86264	6.50174	-1.3553
ASCRP000253	0.000345	-4.70749	-0.4037	-1.35689
ASCRP004955	5.18e-06	-7.15432	3.93869	-1.35836
ASCRP000365	0.000887	-4.21255	-1.36781	-1.36217
ASCRP003159	5.56e-06	-7.10837	3.86455	-1.36515
ASCRP002342	0.0089	-3.0401	-3.68215	-1.36728
ASCRP000467	0.000553	-4.45798	-0.88723	-1.36852
ASCRP000898	1.31e-05	-6.57	2.97449	-1.36931
ASCRP003959	0.000182	-5.05114	0.2521	-1.3701
ASCRP002253	0.000355	-4.69186	-0.43382	-1.37347
ASCRP002595	2.56e-05	-6.16526	2.27921	-1.3764
ASCRP005154	0.00372	-3.48052	-2.81641	-1.38323
ASCRP000294	1.31e-05	-6.57079	2.97583	-1.3867
ASCRP003815	0.000201	-4.99748	0.15055	-1.38691
ASCRP002944	0.00109	-4.10525	-1.57913	-1.38719
ASCRP000027	3.53e-06	-7.40329	4.3355	-1.38722
ASCRP001771	0.000539	-4.47231	-0.8593	-1.38832
ASCRP003925	4.95e-05	-5.77996	1.59655	-1.39175
ASCRP002036	7.16e-05	-5.5693	1.2149	-1.39549
ASCRP001799	0.000447	-4.57076	-0.66798	-1.3957
ASCRP004907	0.00019	-5.02936	0.21093	-1.39644
ASCRP004140	0.000919	-4.19378	-1.40472	-1.39711
ASCRP005323	0.000463	-4.55155	-0.70524	-1.40513
ASCRP000275	0.000702	-4.33361	-1.13021	-1.40547
ASCRP000117	9.71e-05	-5.39801	0.90033	-1.40586
ASCRP005280	0.000248	-4.88517	-0.06304	-1.41368
ASCRP003121	0.000107	-5.34569	0.80349	-1.41577
ASCRP003742	7.41e-05	-5.55033	1.18024	-1.41763
ASCRP004580	3.36e-05	-6.00466	1.9971	-1.41927
ASCRP002698	3.52e-05	-5.97787	1.9497	-1.42039
ASCRP002802	2.16e-05	-6.26682	2.45579	-1.4209
ASCRP001741	0.000205	-4.98698	0.13065	-1.42473
ASCRP003723	1.72e-05	-6.40449	2.69288	-1.42646
ASCRP000548	1.27e-07	-9.8207	7.7874	-1.42728
ASCRP005105	1.47e-06	-7.99392	5.24434	-1.42801
ASCRP004660	0.000452	-4.56504	-0.67905	-1.42853
ASCRP004842	0.00522	-3.3098	-3.15369	-1.42901
ASCRP004091	5.45e-05	-5.72447	1.49658	-1.43494
ASCRP002294	0.000154	-5.14151	0.42238	-1.43935
ASCRP003250	5.46e-08	-10.5167	8.66082	-1.44298
ASCRP003119	2.83e-05	-6.1068	2.17692	-1.44682
ASCRP002643	7.88e-05	-5.5153	1.11614	-1.45127
ASCRP001434	8.58e-06	-6.83232	3.4131	-1.45424
ASCRP000236	9.58e-06	-6.76379	3.29942	-1.45806
ASCRP001939	6.19e-05	-5.65178	1.36503	-1.46043
ASCRP004324	0.00161	-3.90703	-1.97098	-1.46076
ASCRP001643	1.45e-05	-6.50684	2.86747	-1.46083
ASCRP004641	0.000188	-5.03288	0.21758	-1.46121
ASCRP000283	0.00127	-4.0257	-1.73621	-1.46452
ASCRP005342	0.000278	-4.82358	-0.18074	-1.46508
ASCRP003649	1.26e-05	-6.59517	3.01698	-1.46578
ASCRP003855	8.81e-05	-5.45298	1.00168	-1.46753
ASCRP000073	0.000187	-5.03567	0.22287	-1.47205
ASCRP001277	8.41e-07	-8.38866	5.82705	-1.48034
ASCRP000087	1.12e-05	-6.6655	3.13526	-1.4804
ASCRP004661	0.000204	-4.98989	0.13617	-1.48856
ASCRP000172	2.29e-06	-7.69259	4.78631	-1.49262
ASCRP001034	0.000463	-4.55198	-0.70439	-1.49515
ASCRP001256	0.000973	-4.16463	-1.4621	-1.49637
ASCRP001021	1.99e-05	-6.31558	2.54005	-1.49775
ASCRP004496	0.00155	-3.92524	-1.93493	-1.50158
ASCRP004673	9.01e-05	-5.43999	0.97776	-1.50282
ASCRP001530	1.77e-06	-7.86669	5.05236	-1.50984
ASCRP000140	8.44e-05	-5.47653	1.04499	-1.51399
ASCRP004605	7.04e-05	-5.57898	1.23257	-1.51796
ASCRP003745	3.29e-06	-7.45013	4.40924	-1.52496
ASCRP003230	3.16e-05	-6.04187	2.06279	-1.5255
ASCRP004168	0.000141	-5.1924	0.51784	-1.5259
ASCRP002053	1.11e-05	-6.67414	3.14974	-1.52753
ASCRP000602	0.00793	-3.09875	-3.56786	-1.5307
ASCRP004373	0.00115	-4.08053	-1.62792	-1.53165
ASCRP000019	4.22e-05	-5.87217	1.76174	-1.54584
ASCRP000671	0.00516	-3.31563	-3.1422	-1.54834
ASCRP001264	1.32e-06	-8.0712	5.35994	-1.54837
ASCRP001616	5.32e-06	-7.13696	3.91072	-1.55263
ASCRP001224	1.12e-05	-6.66735	3.13836	-1.55289
ASCRP003285	1.76e-05	-6.3901	2.66822	-1.55305
ASCRP004484	0.00238	-3.7076	-2.36631	-1.55388
ASCRP000158	3.59e-05	-5.96686	1.9302	-1.56152
ASCRP004399	4.68e-07	-8.81542	6.43572	-1.56309
ASCRP002755	0.016	-2.74211	-4.25516	-1.56393
ASCRP004505	5.72e-06	-7.08939	3.83384	-1.5647
ASCRP004473	0.00045	-4.56689	-0.67548	-1.56487
ASCRP002992	5.86e-05	-5.68312	1.42183	-1.56546
ASCRP002596	5.1e-06	-7.16392	3.95414	-1.56886
ASCRP003393	0.00145	-3.96044	-1.86526	-1.56971
ASCRP002941	2.64e-08	-11.1465	9.41099	-1.57217
ASCRP004419	2.36e-05	-6.21275	2.36195	-1.57388
ASCRP001460	0.000144	-5.17959	0.49384	-1.57441
ASCRP001993	0.000921	-4.1931	-1.40607	-1.57605
ASCRP003662	0.00103	-4.13668	-1.51717	-1.57733
ASCRP000302	2.71e-06	-7.57848	4.60982	-1.57935
ASCRP000311	3.49e-06	-7.41048	4.34685	-1.5825
ASCRP004454	2.66e-05	-6.14231	2.23911	-1.58366
ASCRP004642	6.9e-06	-6.97029	3.64003	-1.58409
ASCRP001502	7.98e-06	-6.87794	3.48842	-1.58961
ASCRP002652	8.99e-06	-6.80348	3.36534	-1.58971
ASCRP005306	0.019	-2.65329	-4.42279	-1.59291
ASCRP000536	7.68e-06	-6.90221	3.52838	-1.59742
ASCRP001967	5.92e-06	-7.06797	3.79913	-1.59793
ASCRP005394	8.86e-05	-5.44927	0.99485	-1.59819
ASCRP001576	1.8e-05	-6.377	2.64575	-1.60025
ASCRP000007	3.46e-05	-5.98764	1.96701	-1.60254
ASCRP005328	0.000718	-4.32216	-1.15264	-1.60497
ASCRP000981	7.03e-05	-5.5797	1.23387	-1.60875
ASCRP000250	0.000234	-4.91465	-0.00685	-1.61561
ASCRP003856	2.3e-05	-6.23016	2.39221	-1.61846
ASCRP003286	5.3e-06	-7.13888	3.9138	-1.62514
ASCRP001584	3.77e-07	-8.97561	6.65867	-1.62595
ASCRP004372	0.000101	-5.37588	0.8594	-1.62723
ASCRP003085	2.95e-05	-6.0809	2.13147	-1.62865
ASCRP000267	5.38e-06	-7.12936	3.89845	-1.62996
ASCRP005122	7.48e-08	-10.2532	8.33579	-1.63947
ASCRP002913	1.73e-05	-6.39913	2.6837	-1.64135
ASCRP001889	1.74e-06	-7.88002	5.07258	-1.64236
ASCRP001009	2.54e-05	-6.17009	2.28765	-1.6435
ASCRP001732	7.03e-06	-6.95839	3.62055	-1.64521
ASCRP001655	1.44e-05	-6.51198	2.8762	-1.64596
ASCRP000094	0.00103	-4.13361	-1.52321	-1.64778
ASCRP002503	0.000963	-4.16993	-1.45167	-1.64783
ASCRP001268	6.76e-06	-6.98277	3.66043	-1.64848
ASCRP002998	3.8e-05	-5.93329	1.87062	-1.64906
ASCRP003509	2.13e-05	-6.27596	2.47161	-1.64944
ASCRP004705	2.87e-07	-9.1825	6.94227	-1.6496
ASCRP002942	1.03e-05	-6.71576	3.21936	-1.65072
ASCRP000174	0.000141	-5.19068	0.51462	-1.65362
ASCRP004768	9.31e-05	-5.42148	0.94364	-1.65452
ASCRP002673	9.48e-07	-8.30317	5.70247	-1.65697
ASCRP004355	7.24e-05	-5.56291	1.20323	-1.65998
ASCRP000240	9.08e-06	-6.7973	3.35509	-1.6618
ASCRP003133	0.000954	-4.17482	-1.44204	-1.66516
ASCRP004040	6.77e-05	-5.60096	1.27263	-1.66611
ASCRP001941	0.000211	-4.97177	0.10178	-1.66888
ASCRP005260	1.22e-05	-6.61395	3.04863	-1.67181
ASCRP003229	0.000668	-4.35952	-1.07949	-1.67276
ASCRP001122	6.58e-05	-5.61779	1.30327	-1.67715
ASCRP001664	1.22e-05	-6.61383	3.04842	-1.68411
ASCRP004139	6.62e-05	-5.61434	1.29699	-1.68534
ASCRP001456	9.34e-05	-5.42017	0.94122	-1.68619
ASCRP002493	1.01e-07	-10.0091	8.02859	-1.68805
ASCRP002915	7.62e-05	-5.53408	1.15052	-1.6882
ASCRP002105	0.000205	-4.98753	0.13168	-1.69416
ASCRP001611	4.32e-05	-5.85855	1.73741	-1.69422
ASCRP004181	7.25e-05	-5.56269	1.20282	-1.69815
ASCRP002186	0.000308	-4.7673	-0.28865	-1.70537
ASCRP003503	0.000303	-4.77732	-0.26942	-1.70845
ASCRP004578	4.57e-06	-7.23524	4.06857	-1.71429
ASCRP003146	3.1e-07	-9.12523	6.86425	-1.72178
ASCRP001325	0.000516	-4.49427	-0.81655	-1.72426
ASCRP004209	5.92e-05	-5.67786	1.41229	-1.73066
ASCRP001255	8.09e-06	-6.86981	3.47502	-1.73269
ASCRP002298	3.44e-05	-5.99154	1.97391	-1.7336
ASCRP004105	0.000239	-4.90306	-0.02891	-1.73381
ASCRP004805	5.92e-05	-5.67743	1.41152	-1.7344
ASCRP000462	1.03e-05	-6.71919	3.22509	-1.73519
ASCRP002761	4.39e-07	-8.86271	6.50184	-1.73793
ASCRP004767	1.16e-06	-8.15873	5.48998	-1.74346
ASCRP002284	0.000177	-5.06778	0.28352	-1.74403
ASCRP002227	0.000615	-4.40291	-0.99467	-1.74712
ASCRP000349	1.46e-05	-6.50167	2.85868	-1.74864
ASCRP000853	8.77e-05	-5.45512	1.00562	-1.74866
ASCRP001018	1.37e-06	-8.04668	5.32335	-1.74911
ASCRP000976	0.00016	-5.12359	0.3887	-1.75342
ASCRP004014	4.47e-05	-5.83948	1.7033	-1.75931
ASCRP002693	3.55e-05	-5.97295	1.941	-1.76035
ASCRP004790	0.000818	-4.25411	-1.28613	-1.76196
ASCRP003437	1.17e-05	-6.63711	3.0876	-1.76652
ASCRP000153	1.82e-05	-6.37112	2.63565	-1.77176
ASCRP002381	0.000435	-4.58473	-0.64089	-1.78171
ASCRP001176	1.43e-06	-8.01611	5.27761	-1.78258
ASCRP005033	0.000227	-4.93226	0.02668	-1.78378
ASCRP003874	0.000304	-4.77497	-0.27394	-1.78543
ASCRP004764	4.11e-06	-7.30404	4.17832	-1.79548
ASCRP000139	0.00335	-3.53371	-2.71108	-1.80293
ASCRP000167	8.15e-06	-6.86467	3.46654	-1.81555
ASCRP001639	8.65e-06	-6.82718	3.4046	-1.82115
ASCRP004946	1.69e-06	-7.89873	5.10091	-1.82909
ASCRP001301	1.05e-05	-6.70416	3.19999	-1.83281
ASCRP000779	1.26e-05	-6.59319	3.01364	-1.83644
ASCRP003645	8.17e-06	-6.86332	3.46431	-1.83654
ASCRP004586	4.28e-06	-7.27726	4.13567	-1.83708
ASCRP000941	1.66e-06	-7.91144	5.12012	-1.83826
ASCRP005035	0.0027	-3.64274	-2.49494	-1.84022
ASCRP004318	2.05e-05	-6.29814	2.50996	-1.84167
ASCRP000008	1.34e-06	-8.06027	5.34365	-1.84262
ASCRP002099	3.56e-05	-5.97074	1.93708	-1.84348
ASCRP002380	5.55e-06	-7.10976	3.86679	-1.85446
ASCRP002482	0.000219	-4.95093	0.06219	-1.85807
ASCRP001191	0.00145	-3.95812	-1.86984	-1.86295
ASCRP002417	0.0001	-5.38154	0.86987	-1.86359
ASCRP001093	8.31e-06	-6.8524	3.44629	-1.8674
ASCRP002765	2.81e-06	-7.55482	4.573	-1.87417
ASCRP000022	0.000119	-5.28383	0.68856	-1.87531
ASCRP000618	6.3e-05	-5.64214	1.34753	-1.87871
ASCRP000263	1.31e-05	-6.57155	2.9771	-1.88376
ASCRP002997	1.65e-05	-6.42979	2.73617	-1.8875
ASCRP003726	3.64e-06	-7.38431	4.30555	-1.89346
ASCRP003084	1.46e-06	-7.99989	5.25329	-1.89837
ASCRP000549	7.62e-06	-6.9071	3.53642	-1.89855
ASCRP003852	2.79e-05	-6.11477	2.19091	-1.90186
ASCRP005300	7.91e-07	-8.43195	5.88979	-1.90349
ASCRP000116	2.03e-07	-9.44996	7.30182	-1.90434
ASCRP000687	8.96e-05	-5.44332	0.98389	-1.90875
ASCRP000244	7.07e-05	-5.57693	1.22881	-1.92249
ASCRP004577	1.52e-06	-7.97388	5.21423	-1.92397
ASCRP005052	3.29e-06	-7.44996	4.40897	-1.92844
ASCRP000418	0.00329	-3.54306	-2.69255	-1.93667
ASCRP000285	4.18e-06	-7.2921	4.15931	-1.93697
ASCRP002297	8.12e-06	-6.86727	3.47084	-1.9403
ASCRP004918	0.000749	-4.29975	-1.19657	-1.94438
ASCRP000182	1.64e-05	-6.43403	2.74342	-1.95613
ASCRP003440	1.54e-06	-7.96295	5.1978	-1.96674
ASCRP003321	0.000638	-4.38351	-1.03258	-1.97463
ASCRP000805	2.1e-07	-9.42235	7.26507	-1.9881
ASCRP002704	2.39e-06	-7.66214	4.73938	-1.9959
ASCRP000939	2.46e-06	-7.64331	4.7103	-2.00708
ASCRP004682	4.66e-06	-7.22145	4.0465	-2.01343
ASCRP000231	5.87e-06	-7.07371	3.80844	-2.02926
ASCRP003040	1.27e-05	-6.59032	3.0088	-2.03071
ASCRP003180	2.4e-05	-6.20437	2.34737	-2.03981
ASCRP000489	0.000919	-4.19428	-1.40375	-2.04273
ASCRP001550	0.000453	-4.56364	-0.68177	-2.05935
ASCRP000430	1.39e-05	-6.53558	2.91624	-2.0702
ASCRP001090	0.000312	-4.7616	-0.29961	-2.07613
ASCRP002787	1.36e-07	-9.76681	7.71772	-2.09657
ASCRP004202	4.62e-05	-5.82021	1.6688	-2.10635
ASCRP001133	0.000496	-4.51563	-0.77502	-2.11135
ASCRP002183	1.02e-05	-6.72481	3.23448	-2.11475
ASCRP000940	2.86e-06	-7.54415	4.55638	-2.12278
ASCRP000123	5.7e-05	-5.69925	1.45102	-2.12748
ASCRP003412	0.0842	-1.86046	-5.81214	-2.14163
ASCRP004383	4.41e-06	-7.25863	4.10595	-2.14175
ASCRP003968	2.96e-07	-9.15966	6.91119	-2.15073
ASCRP000562	0.000199	-5.00455	0.16395	-2.15163
ASCRP005149	2.76e-06	-7.56737	4.59254	-2.17084
ASCRP000333	1.06e-06	-8.22389	5.58616	-2.21096
ASCRP004888	2.74e-06	-7.57099	4.59816	-2.23103
ASCRP001592	7.25e-08	-10.2799	8.36904	-2.24243
ASCRP000078	4.71e-08	-10.6428	8.81402	-2.27272
ASCRP001623	3.81e-07	-8.96921	6.64982	-2.28091
ASCRP005068	0.00141	-3.97418	-1.83807	-2.32484
ASCRP001196	0.0454	-2.19904	-5.24713	-2.32725
ASCRP000278	4.42e-06	-7.25662	4.10275	-2.3345
ASCRP000210	1.36e-06	-8.05072	5.32937	-2.40257
ASCRP000359	2.45e-05	-6.19095	2.32401	-2.51384
ASCRP002939	6.51e-06	-7.0074	3.70062	-2.5338
ASCRP004865	3.55e-10	-15.5733	13.813	-2.53938
ASCRP002317	0.000175	-5.07373	0.29477	-2.54978
ASCRP004408	1.8e-07	-9.54523	7.42799	-2.56919
ASCRP003903	3.54e-05	-5.97402	1.9429	-2.59128
ASCRP001521	5.27e-05	-5.74372	1.5313	-2.60661
ASCRP001763	0.000185	-5.04271	0.23618	-2.69765
ASCRP001926	7.44e-05	-5.54816	1.17629	-2.83944
ASCRP001766	0.000129	-5.23999	0.60683	-2.90352
ASCRP003297	0.000739	-4.3071	-1.18215	-2.97216
ASCRP003560	0.000114	-5.30936	0.73605	-3.0517
ASCRP003964	5.32e-05	-5.73838	1.52168	-3.38196
ASCRP002498	1.69e-05	-6.41587	2.71237	-3.58558
ASCRP003234	1.74e-05	-6.39779	2.6814	-3.61817
ASCRP001459	2.6e-06	-7.60628	4.65297	-3.89008
ASCRP000678	7.84e-06	-6.88935	3.50722	-3.92181
ASCRP001306	3.37e-06	-7.4338	4.38357	-4.19757
ASCRP003527	1.62e-06	-7.92941	5.14726	-4.41726
ASCRP004845	8.86e-07	-8.35086	5.77209	-4.45749
ASCRP000679	6e-07	-8.63228	6.17717	-5.29939
ASCRP004769	3.51e-07	-9.02933	6.73277	-5.69472
ASCRP005278	1.73e-10	-16.4409	14.5321	-6.4099

## Sheet: Table S4
Table S4. The target genes of miR-145-5p were predicted by miRNet.
ID	Target gene
hsa-mir-145-5p	ACTB
hsa-mir-145-5p	ADD3
hsa-mir-145-5p	AP1G1
hsa-mir-145-5p	JAG1
hsa-mir-145-5p	CRYBG1
hsa-mir-145-5p	ALDH3A1
hsa-mir-145-5p	ALPPL2
hsa-mir-145-5p	ANGPT2
hsa-mir-145-5p	ARF6
hsa-mir-145-5p	BNIP3
hsa-mir-145-5p	BRAF
hsa-mir-145-5p	KLF5
hsa-mir-145-5p	BTG1
hsa-mir-145-5p	VPS51
hsa-mir-145-5p	MYRF
hsa-mir-145-5p	CBFB
hsa-mir-145-5p	CD28
hsa-mir-145-5p	CD40
hsa-mir-145-5p	CD44
hsa-mir-145-5p	CDH2
hsa-mir-145-5p	CDK4
hsa-mir-145-5p	CDK6
hsa-mir-145-5p	CDKN1A
hsa-mir-145-5p	CFTR
hsa-mir-145-5p	COL5A1
hsa-mir-145-5p	CTGF
hsa-mir-145-5p	CTNND1
hsa-mir-145-5p	CYP2C19
hsa-mir-145-5p	DDC
hsa-mir-145-5p	DDX6
hsa-mir-145-5p	DMXL1
hsa-mir-145-5p	DFFA
hsa-mir-145-5p	SLC26A2
hsa-mir-145-5p	HBEGF
hsa-mir-145-5p	DUSP6
hsa-mir-145-5p	E2F3
hsa-mir-145-5p	EGFR
hsa-mir-145-5p	EIF4E
hsa-mir-145-5p	EPAS1
hsa-mir-145-5p	ERBB4
hsa-mir-145-5p	ERG
hsa-mir-145-5p	ESR1
hsa-mir-145-5p	ETS1
hsa-mir-145-5p	FLI1
hsa-mir-145-5p	FXN
hsa-mir-145-5p	GMFB
hsa-mir-145-5p	HDAC2
hsa-mir-145-5p	HIF1A
hsa-mir-145-5p	HOXA9
hsa-mir-145-5p	IFNB1
hsa-mir-145-5p	IGF1R
hsa-mir-145-5p	IGFBP5
hsa-mir-145-5p	ILK
hsa-mir-145-5p	IRS1
hsa-mir-145-5p	ITGB8
hsa-mir-145-5p	KRT7
hsa-mir-145-5p	SMAD2
hsa-mir-145-5p	SMAD3
hsa-mir-145-5p	SMAD4
hsa-mir-145-5p	SMAD5
hsa-mir-145-5p	MCM2
hsa-mir-145-5p	MDM2
hsa-mir-145-5p	MAP3K3
hsa-mir-145-5p	MEST
hsa-mir-145-5p	MAP3K11
hsa-mir-145-5p	MMP1
hsa-mir-145-5p	MMP12
hsa-mir-145-5p	MMP14
hsa-mir-145-5p	ABCC1
hsa-mir-145-5p	MSH3
hsa-mir-145-5p	NUDT1
hsa-mir-145-5p	MUC1
hsa-mir-145-5p	MUC4
hsa-mir-145-5p	MYC
hsa-mir-145-5p	MYO5A
hsa-mir-145-5p	MYO6
hsa-mir-145-5p	NAIP
hsa-mir-145-5p	NDUFA4
hsa-mir-145-5p	NDUFS2
hsa-mir-145-5p	NEDD9
hsa-mir-145-5p	NFATC1
hsa-mir-145-5p	NRAS
hsa-mir-145-5p	ORC4
hsa-mir-145-5p	P4HA1
hsa-mir-145-5p	SERPINE1
hsa-mir-145-5p	PIGF
hsa-mir-145-5p	PLAGL2
hsa-mir-145-5p	PODXL
hsa-mir-145-5p	POU5F1
hsa-mir-145-5p	PPP3CA
hsa-mir-145-5p	MAP2K6
hsa-mir-145-5p	PXN
hsa-mir-145-5p	MAP4K2
hsa-mir-145-5p	REL
hsa-mir-145-5p	ROBO2
hsa-mir-145-5p	ROCK1
hsa-mir-145-5p	RPA1
hsa-mir-145-5p	RPS6KA3
hsa-mir-145-5p	RPS6KB1
hsa-mir-145-5p	RREB1
hsa-mir-145-5p	RTKN
hsa-mir-145-5p	MAP2K4
hsa-mir-145-5p	SET
hsa-mir-145-5p	HLTF
hsa-mir-145-5p	FSCN1
hsa-mir-145-5p	SNTB1
hsa-mir-145-5p	SOX2
hsa-mir-145-5p	SOX9
hsa-mir-145-5p	SOX11
hsa-mir-145-5p	SP1
hsa-mir-145-5p	SPTBN1
hsa-mir-145-5p	STAT1
hsa-mir-145-5p	ADAM17
hsa-mir-145-5p	TGFB2
hsa-mir-145-5p	TGFBI
hsa-mir-145-5p	TGFBR2
hsa-mir-145-5p	TSPAN6
hsa-mir-145-5p	TNR
hsa-mir-145-5p	TPM3
hsa-mir-145-5p	VEGFA
hsa-mir-145-5p	YES1
hsa-mir-145-5p	ZBTB25
hsa-mir-145-5p	PRDM2
hsa-mir-145-5p	DEK
hsa-mir-145-5p	PTP4A2
hsa-mir-145-5p	HMGA2
hsa-mir-145-5p	FZD6
hsa-mir-145-5p	FZD7
hsa-mir-145-5p	HIST1H2BF
hsa-mir-145-5p	PPM1D
hsa-mir-145-5p	NIPSNAP1
hsa-mir-145-5p	AGPS
hsa-mir-145-5p	IRS2
hsa-mir-145-5p	TNFSF13
hsa-mir-145-5p	SLC16A5
hsa-mir-145-5p	KLF4
hsa-mir-145-5p	ZFYVE9
hsa-mir-145-5p	CLINT1
hsa-mir-145-5p	VGLL4
hsa-mir-145-5p	AQR
hsa-mir-145-5p	PHACTR2
hsa-mir-145-5p	PLEKHM1
hsa-mir-145-5p	NR1D2
hsa-mir-145-5p	PAK4
hsa-mir-145-5p	FAM3C
hsa-mir-145-5p	DDX17
hsa-mir-145-5p	ARL6IP5
hsa-mir-145-5p	SPTLC1
hsa-mir-145-5p	IVNS1ABP
hsa-mir-145-5p	LYPLA2
hsa-mir-145-5p	SWAP70
hsa-mir-145-5p	ANKRD28
hsa-mir-145-5p	ZNF451
hsa-mir-145-5p	WSB1
hsa-mir-145-5p	SRPX2
hsa-mir-145-5p	SNX24
hsa-mir-145-5p	TMOD3
hsa-mir-145-5p	SENP1
hsa-mir-145-5p	PADI1
hsa-mir-145-5p	PNMA3
hsa-mir-145-5p	PSAT1
hsa-mir-145-5p	SOCS7
hsa-mir-145-5p	F11R
hsa-mir-145-5p	APH1A
hsa-mir-145-5p	GOLM1
hsa-mir-145-5p	PANK1
hsa-mir-145-5p	DNAJC28
hsa-mir-145-5p	C1orf27
hsa-mir-145-5p	TUG1
hsa-mir-145-5p	UBR7
hsa-mir-145-5p	KIF21A
hsa-mir-145-5p	TMEM9B
hsa-mir-145-5p	CTNNBIP1
hsa-mir-145-5p	AKR1B10
hsa-mir-145-5p	AGTRAP
hsa-mir-145-5p	CAMK1D
hsa-mir-145-5p	NDRG2
hsa-mir-145-5p	SRGAP1
hsa-mir-145-5p	NUFIP2
hsa-mir-145-5p	CRAMP1
hsa-mir-145-5p	ABHD17C
hsa-mir-145-5p	ABRACL
hsa-mir-145-5p	ZFAND3
hsa-mir-145-5p	CLSTN2
hsa-mir-145-5p	RRAGC
hsa-mir-145-5p	MTMR14
hsa-mir-145-5p	ZNF426
hsa-mir-145-5p	PARP8
hsa-mir-145-5p	ALG9
hsa-mir-145-5p	HDAC11
hsa-mir-145-5p	NANOG
hsa-mir-145-5p	JADE1
hsa-mir-145-5p	CSRNP3
hsa-mir-145-5p	PDGFD
hsa-mir-145-5p	CPEB4
hsa-mir-145-5p	MAP1LC3B
hsa-mir-145-5p	SESN2
hsa-mir-145-5p	MIXL1
hsa-mir-145-5p	IMMP2L
hsa-mir-145-5p	KREMEN1
hsa-mir-145-5p	UTP15
hsa-mir-145-5p	DDI2
hsa-mir-145-5p	LMNB2
hsa-mir-145-5p	CEP19
hsa-mir-145-5p	HIST1H2AH
hsa-mir-145-5p	MTDH
hsa-mir-145-5p	RBM18
hsa-mir-145-5p	DTD1
hsa-mir-145-5p	MYOCD
hsa-mir-145-5p	SLC22A9
hsa-mir-145-5p	TIRAP
hsa-mir-145-5p	RAB3IP
hsa-mir-145-5p	SLC16A10
hsa-mir-145-5p	SP7
hsa-mir-145-5p	CCDC43
hsa-mir-145-5p	EID2B
hsa-mir-145-5p	UNC5D
hsa-mir-145-5p	SMIM17
hsa-mir-145-5p	CCDC80
hsa-mir-145-5p	C11orf65
hsa-mir-145-5p	ZNF100
hsa-mir-145-5p	UBXN2A
hsa-mir-145-5p	AAED1
hsa-mir-145-5p	THSD7A
hsa-mir-145-5p	WASHC2C
hsa-mir-145-5p	BCLAF3
hsa-mir-145-5p	SERINC5
hsa-mir-145-5p	MUC19
hsa-mir-145-5p	ZNF660
hsa-mir-145-5p	TPRG1
hsa-mir-145-5p	CCDC85C
hsa-mir-145-5p	ZNF678
hsa-mir-145-5p	NUP43
hsa-mir-145-5p	ZNF445
hsa-mir-145-5p	SAMD5
hsa-mir-145-5p	ZNF772
hsa-mir-145-5p	FAM45A
hsa-mir-145-5p	CRNDE
